# Supplementary material for: TNF and type I interferon crosstalk controls the fate and function of plasmacytoid dendritic cells
Source: Nat Immunol. 2025 Aug 12;26(9):1540–52. doi: 10.1038/s41590-025-02234-3 (PMC12396960; doi:10.1038/s41590-025-02234-3)
Supplement: Supplementary file 3 — Supplementary Table 1 List of DEGs for each DC subset in the panDC dataset (Extended Data Fig. 1). Supplementary Table 2 List of DEGs for each cell cluster in day 4-culture snMultiome–seq dataset (Fig. 1). Supplementary Table 3 List of DEGs for cluster nos. 1–3 in day 2-culture SMART–seq2 dataset (Fig. 2). Supplementary Table 4 List of pDC and icDC2 identity genes that are differentially expressed between CD123hi and CD123int pDCs in a saline blister dataset (Fig. 5b). Supplementary Table 5 Key resources table. Supplementary Table 6 Donor demographics for aging-related pDC analysis. [file 41590_2025_2234_MOESM3_ESM.xlsx]

## Sheet: Supplementary Table 1
SUPPLEMENTARY TABLE 1. List of DEG for each DC subset in the PanDC dataset (See Extended Data Figure 1)
gene	p_val	avg_log2FC	pct.1	pct.2	p_val_adj	DC subset
BX284613.2	0	5.96779	0.472	0.016	0	pDC
CYP46A1	0	5.71948	0.368	0.012	0	pDC
ADGRB3	0	5.50429	0.325	0.012	0	pDC
LINC01226	0	5.41498	0.492	0.019	0	pDC
COL26A1	0	5.2918	0.543	0.021	0	pDC
COBLL1	0	5.2898	0.901	0.062	0	pDC
CUX2	0	5.05052	0.811	0.052	0	pDC
LINC01478	0	5.04563	0.925	0.078	0	pDC
LINC01374	0	4.92186	0.961	0.103	0	pDC
RGS7	0	4.82881	0.687	0.045	0	pDC
CA8	4.02543344389795e-273	4.8167	0.298	0.018	1.47334889480109e-268	pDC
LINC00996	0	4.81357	0.504	0.033	0	pDC
PHEX	0	4.78443	0.561	0.036	0	pDC
MCC	1.06975323094745e-282	4.73109	0.308	0.019	3.91540380059076e-278	pDC
RBMS3	0	4.59331	0.557	0.039	0	pDC
LRRC36	1.93147446954971e-294	4.48965	0.319	0.02	7.06938970599889e-290	pDC
NRP1	0	4.46353	0.67	0.06	0	pDC
PACSIN1	0	4.39289	0.398	0.031	0	pDC
PLEKHD1	4.95901819007477e-218	4.36682	0.253	0.018	1.81505024774927e-213	pDC
COL24A1	0	4.30828	0.599	0.049	0	pDC
ZFAT	0	4.26663	0.926	0.155	0	pDC
PLXNA4	0	4.2149	0.904	0.095	0	pDC
NIBAN3	0	4.16035	0.676	0.071	0	pDC
GLT1D1	1.90510838871888e-233	4.07242	0.275	0.023	6.97288721354999e-229	pDC
AC023590.1	0	4.07185	0.96	0.114	0	pDC
HS3ST3B1	0	3.92654	0.437	0.045	0	pDC
SLC7A11	3.86846103208974e-286	3.87608	0.333	0.033	1.41589542235517e-281	pDC
HHAT	0	3.87391	0.401	0.043	0	pDC
SLC35F3	0	3.86478	0.556	0.069	0	pDC
EPHB1	0	3.81134	0.899	0.129	0	pDC
PDE4B	0	3.76812	0.972	0.262	0	pDC
KCNK10	1.51511675919513e-271	3.76242	0.314	0.027	5.54547885033011e-267	pDC
LHFPL2	0	3.72685	0.518	0.063	0	pDC
SETBP1	0	3.72236	0.813	0.134	0	pDC
CLEC4C	0	3.70984	0.665	0.089	0	pDC
PTPRS	0	3.70346	0.754	0.117	0	pDC
RUBCNL	0	3.69968	0.636	0.087	0	pDC
CYYR1	4.4224233357151e-282	3.66621	0.333	0.035	1.61865116510508e-277	pDC
SCAMP5	8.46849829055304e-236	3.64929	0.29	0.032	3.09955505932532e-231	pDC
ERN1	0	3.60916	0.743	0.138	0	pDC
TCF4	0	3.55572	1	0.559	0	pDC
KHDRBS2	0	3.45177	0.409	0.056	0	pDC
AL096865.1	3.52343391902601e-207	3.41689	0.269	0.034	1.28961204870271e-202	pDC
RHEX	0	3.41576	0.958	0.226	0	pDC
STAMBPL1	0	3.40889	0.441	0.064	0	pDC
NPC1	0	3.38426	0.682	0.128	0	pDC
P3H2	0	3.34642	0.562	0.095	0	pDC
SH3D19	0	3.34345	0.473	0.082	0	pDC
ZDHHC14	0	3.33307	0.519	0.078	0	pDC
PTPRM	3.41664138453666e-218	3.33014	0.296	0.046	1.25052491315426e-213	pDC
DAPK2	1.01012927605048e-263	3.30037	0.324	0.036	3.69717416327236e-259	pDC
TBC1D4	0	3.28004	0.763	0.182	0	pDC
CARD11	0	3.24897	0.757	0.138	0	pDC
GLCCI1	0	3.18685	0.449	0.086	0	pDC
PFKFB2	2.5679617581015e-246	3.18424	0.326	0.053	9.39899683082729e-242	pDC
CCDC102B	6.34371462166505e-190	3.14139	0.266	0.041	2.32186298867562e-185	pDC
CCDC50	0	3.13944	0.977	0.412	0	pDC
DUSP5	1.49324475061683e-181	3.12933	0.256	0.04	5.46542511173266e-177	pDC
UGCG	0	3.12931	0.982	0.407	0	pDC
DACH1	0	3.1251	0.851	0.224	0	pDC
STRBP	0	3.09235	0.645	0.132	0	pDC
MZB1	1.4856356134004e-273	3.08374	0.361	0.062	5.43757490860682e-269	pDC
DERL3	3.51310303031072e-184	3.0555	0.264	0.045	1.28583084012403e-179	pDC
FMNL3	2.41936872875743e-204	3.0374	0.288	0.049	8.85513148412507e-200	pDC
WAKMAR2	0	3.02861	0.424	0.079	0	pDC
FAM160A1	0	3.01507	0.934	0.299	0	pDC
ADGRG5	2.3265875055222e-247	3.00901	0.335	0.057	8.5155429289618e-243	pDC
GPM6B	3.49711680130426e-171	2.99976	0.251	0.043	1.27997972044537e-166	pDC
SAMD12	0	2.97446	0.583	0.103	0	pDC
CD2AP	0	2.96077	0.927	0.326	0	pDC
TTC28	6.33796423983302e-249	2.96017	0.357	0.072	2.31975829142128e-244	pDC
LAIR1	1.8228376484396e-228	2.90296	0.322	0.057	6.67176807705379e-224	pDC
TNFRSF21	0	2.89596	0.602	0.131	0	pDC
APP	0	2.88957	0.962	0.402	0	pDC
IGF2R	0	2.88927	0.495	0.102	0	pDC
NAALADL2	5.88135787106095e-214	2.84776	0.323	0.066	2.15263579438702e-209	pDC
FLNB	0	2.83211	0.492	0.113	0	pDC
PPM1K	0	2.82426	0.556	0.13	0	pDC
ADAM19	0	2.8186	0.496	0.114	0	pDC
SERPINF1	7.58926919620404e-221	2.79921	0.325	0.067	2.77774841850264e-216	pDC
BLNK	0	2.78735	0.632	0.152	0	pDC
PLAC8	0	2.787	0.817	0.235	0	pDC
SEL1L3	0	2.74311	0.712	0.196	0	pDC
AC007381.1	0	2.73208	0.431	0.06	0	pDC
TSPAN13	2.69216036249634e-171	2.72004	0.27	0.056	9.85357614277287e-167	pDC
BCL11A	0	2.69943	0.94	0.419	0	pDC
DNASE1L3	7.65392178508841e-157	2.66565	0.257	0.056	2.80141191256021e-152	pDC
SLC15A4	0	2.61089	0.579	0.166	0	pDC
KCTD5	9.34795478655217e-153	2.60223	0.252	0.055	3.42144493142596e-148	pDC
LINC01176	3.97152434230207e-218	2.60183	0.342	0.082	1.45361762452598e-213	pDC
RABGAP1L	0	2.5495	0.999	0.812	0	pDC
MGAT4A	1.0796152368537e-218	2.52799	0.347	0.085	3.95149972840821e-214	pDC
VEGFB	1.06744872161122e-173	2.51122	0.286	0.067	3.90696906596923e-169	pDC
GRAMD1B	0	2.50692	0.684	0.226	0	pDC
TEX2	7.04336035882038e-303	2.49674	0.45	0.121	2.57794032493185e-298	pDC
FAM214A	0	2.49446	0.685	0.233	0	pDC
SCARB2	0	2.48984	0.484	0.133	0	pDC
ZHX2	3.84908583036977e-214	2.47828	0.338	0.077	1.40880390477364e-209	pDC
GRIP1	1.98442510962998e-147	2.46858	0.29	0.091	7.26319434375668e-143	pDC
LINC01684	1.22999274593055e-251	2.46526	0.405	0.112	4.50189644938041e-247	pDC
CCDC186	0	2.41615	0.607	0.199	0	pDC
SPATA13	2.47427211424361e-179	2.4125	0.317	0.089	9.05608336534303e-175	pDC
MAPKAPK2	0	2.41133	0.616	0.214	0	pDC
CUEDC1	4.09035522837516e-131	2.331	0.251	0.07	1.49711091713759e-126	pDC
SNX9	0	2.32603	0.746	0.284	0	pDC
SMC6	0	2.31625	0.488	0.153	0	pDC
FCHSD2	0	2.29004	0.998	0.858	0	pDC
RUNX2	0	2.27984	0.988	0.65	0	pDC
ZDHHC21	1.0226454550856e-207	2.26921	0.365	0.108	3.74298463015882e-203	pDC
CRIM1	2.63122911564098e-160	2.25336	0.303	0.089	9.63056168615755e-156	pDC
SNHG14	0	2.23743	0.524	0.189	0	pDC
CYFIP2	0	2.22933	0.514	0.173	0	pDC
ZNF589	5.4341698229301e-151	2.22468	0.294	0.091	1.98896049689065e-146	pDC
NUCB2	3.85029566790664e-142	2.21149	0.282	0.086	1.40924671741051e-137	pDC
ST3GAL2	1.54599026346031e-252	2.21027	0.426	0.131	5.65847896329106e-248	pDC
JCHAIN	0	2.20008	0.599	0.22	0	pDC
PPARA	4.05092519175845e-132	2.18292	0.265	0.08	1.48267912943551e-127	pDC
SPIB	5.45730489544224e-205	2.17045	0.377	0.123	1.99742816478082e-200	pDC
SYCP2L	2.09454838648536e-228	2.16493	0.417	0.14	7.66625654937506e-224	pDC
TXNDC5	8.60033035189487e-130	2.15429	0.262	0.08	3.14780691209704e-125	pDC
TBC1D32	0	2.13342	0.568	0.203	0	pDC
IRF4	5.26839782878218e-264	2.11123	0.486	0.184	1.92828628931257e-259	pDC
IL3RA	1.08462867592137e-208	2.1083	0.388	0.127	3.96984941673981e-204	pDC
P2RY14	0	2.1024	0.751	0.319	0	pDC
CLN8	8.62417701852569e-216	2.09647	0.405	0.141	3.15653503055059e-211	pDC
POLB	2.473729555629e-132	2.09451	0.277	0.09	9.05409754655771e-128	pDC
TUT4	0	2.06344	0.685	0.266	0	pDC
AHI1	0	2.05955	0.567	0.224	0	pDC
ZDHHC17	0	2.0495	0.848	0.432	0	pDC
AVEN	3.65986235640844e-112	2.03336	0.252	0.083	1.33954622106905e-107	pDC
DSTN	7.46649926849115e-135	2.03088	0.3	0.106	2.73281339726044e-130	pDC
NBEA	2.95995981337021e-122	2.02901	0.271	0.09	1.08337489129163e-117	pDC
ST3GAL4	5.81200678238484e-117	2.02628	0.265	0.091	2.12725260242067e-112	pDC
CREB3L2	6.35659919523762e-218	2.0222	0.418	0.151	2.32657887144892e-213	pDC
B4GALT1	0	2.02085	0.739	0.348	0	pDC
ABI2	1.2712366012919e-172	2.00911	0.353	0.124	4.65285308438849e-168	pDC
C12orf75	6.29830035130722e-246	2.00882	0.459	0.172	2.30524091158195e-241	pDC
ARHGAP24	0	2.00129	0.614	0.272	0	pDC
PPP1R16B	1.74577214659931e-218	1.99806	0.423	0.153	6.38970063376813e-214	pDC
GAB1	0	1.98657	0.605	0.251	0	pDC
HIVEP1	2.06786967934097e-289	1.9702	0.541	0.227	7.56860981335589e-285	pDC
ARID3A	5.43230408728408e-130	1.96593	0.294	0.106	1.98827761898684e-125	pDC
SCN9A	0	1.96262	0.683	0.241	0	pDC
TBC1D8	7.10346607632155e-278	1.94947	0.525	0.217	2.59993961859445e-273	pDC
UBE2E3	1.22421273382352e-204	1.93143	0.444	0.189	4.48074102706748e-200	pDC
MAN1A1	0	1.92703	0.651	0.298	0	pDC
TMEM63A	1.76496400771409e-109	1.91676	0.254	0.089	6.45994476463435e-105	pDC
USP24	0	1.91617	0.837	0.445	0	pDC
KMO	9.00665337013015e-121	1.91277	0.278	0.097	3.29652520000134e-116	pDC
RUBCN	1.40661657100331e-113	1.90303	0.277	0.105	5.14835731152923e-109	pDC
TASP1	0	1.89861	0.604	0.25	0	pDC
RRBP1	1.25182267120043e-297	1.89481	0.546	0.237	4.58179615886068e-293	pDC
TULP4	7.19850973526778e-128	1.89313	0.299	0.112	2.63472654820536e-123	pDC
SELENOS	1.22693178595759e-147	1.87661	0.336	0.13	4.49069302978336e-143	pDC
GNG7	4.93484712371687e-194	1.84957	0.422	0.172	1.80620339575161e-189	pDC
CYB561A3	2.14089075149853e-122	1.83824	0.291	0.108	7.83587423955976e-118	pDC
ASPH	0	1.83744	0.621	0.298	0	pDC
ITPR2	0	1.81401	0.87	0.513	0	pDC
MTMR1	4.67295183607494e-292	1.80897	0.557	0.247	1.71034710152179e-287	pDC
OFD1	2.38518998574394e-285	1.79888	0.553	0.248	8.73003386682139e-281	pDC
EXT1	4.16966392677975e-195	1.79578	0.446	0.185	1.52613869384066e-190	pDC
MNAT1	9.66646902206438e-264	1.79543	0.529	0.229	3.53802432676578e-259	pDC
GGA2	1.51148046794644e-218	1.78984	0.466	0.202	5.53216966073076e-214	pDC
IGKC	2.65286711722891e-120	1.76947	0.304	0.123	9.70975893576954e-116	pDC
ZNRF2	0	1.76283	0.83	0.49	0	pDC
CDYL	0	1.76249	0.831	0.479	0	pDC
ERO1B	1.73473660625899e-154	1.74057	0.376	0.162	6.34930945256852e-150	pDC
ATP10A	1.15862428899779e-189	1.74032	0.413	0.162	4.24068076016081e-185	pDC
IDH3A	2.78979997681152e-173	1.73069	0.41	0.182	1.02109468951279e-168	pDC
LILRA4	5.51106560069627e-152	1.72978	0.363	0.148	2.01710512051084e-147	pDC
S100PBP	3.40027579484685e-141	1.72784	0.357	0.156	1.2445349436719e-136	pDC
RALGPS2	5.22910412822807e-115	1.7188	0.31	0.13	1.91390440197276e-110	pDC
NGLY1	0	1.71667	0.628	0.319	0	pDC
SUPT3H	0	1.7094	0.649	0.328	0	pDC
MEF2C-AS1	8.18387989845137e-98	1.70004	0.281	0.119	2.99538188163219e-93	pDC
GMCL1	7.31596128477823e-109	1.69663	0.3	0.129	2.67771498984168e-104	pDC
IRF8	0	1.69217	0.848	0.468	0	pDC
ALOX5AP	2.74450767436305e-125	1.68974	0.325	0.138	1.00451725389362e-120	pDC
DENND5B	1.54122165199739e-181	1.68466	0.445	0.203	5.64102536847563e-177	pDC
MCOLN2	1.57485303850939e-257	1.68239	0.535	0.243	5.76411960624821e-253	pDC
LINC00342	4.15116987402044e-153	1.67919	0.384	0.169	1.51936968559022e-148	pDC
ITM2C	1.30630694451306e-145	1.67555	0.366	0.157	4.78121404761225e-141	pDC
GZMB	1.28759499524233e-215	1.67541	0.494	0.235	4.71272644208644e-211	pDC
GLCE	2.24624838350674e-104	1.67196	0.293	0.125	8.22149370847303e-100	pDC
SLC20A1	1.40359509849438e-194	1.6615	0.46	0.211	5.13729841999927e-190	pDC
IRF7	8.05853653321691e-158	1.65261	0.395	0.177	2.94950495652272e-153	pDC
ANKRD36C	7.052836318706e-146	1.64485	0.38	0.173	2.58140862100958e-141	pDC
ZFYVE26	2.26849717262851e-96	1.62718	0.286	0.129	8.30292650153761e-92	pDC
ARAP2	2.86288288469969e-213	1.60546	0.501	0.241	1.04784376462893e-208	pDC
ANKRD36	2.79130548883648e-130	1.60328	0.359	0.167	1.02164572196904e-125	pDC
MDFIC	0	1.60321	0.748	0.428	0	pDC
CYTH4	1.76932556221924e-125	1.59913	0.346	0.159	6.47590849027863e-121	pDC
CCDC69	3.7767986170396e-155	1.59467	0.406	0.188	1.38234606182266e-150	pDC
PI4KA	2.18012068601283e-250	1.58708	0.564	0.293	7.97945972287557e-246	pDC
OGT	0	1.56751	0.752	0.438	0	pDC
CCDC18-AS1	1.60845914644037e-211	1.56604	0.517	0.263	5.88712132188639e-207	pDC
MAP4K4	7.59651859577879e-272	1.56441	0.617	0.336	2.780401771241e-267	pDC
DIPK1A	1.3436441876576e-141	1.55845	0.406	0.197	4.91787209124556e-137	pDC
CTSC	3.46789981432025e-215	1.53307	0.529	0.278	1.26928601103935e-210	pDC
CSGALNACT1	3.00856663739367e-136	1.52314	0.402	0.195	1.10116547495246e-131	pDC
CBLB	2.7517342348448e-251	1.50754	0.594	0.315	1.00716224729554e-246	pDC
MAP2K6	7.53019603150915e-142	1.49534	0.41	0.201	2.75612704949266e-137	pDC
USP9Y	2.99094230463738e-255	1.49382	0.6	0.322	1.09471479292033e-250	pDC
WWOX	1.89565922308746e-257	1.49218	0.663	0.391	6.9383023224224e-253	pDC
RNASEH2B	3.5361630053115e-171	1.4905	0.47	0.244	1.29427102157406e-166	pDC
CLCN5	8.46303301425993e-171	1.49036	0.468	0.241	3.09755471354928e-166	pDC
AL050309.1	4.79136234043032e-80	1.48662	0.252	0.106	1.7536865302209e-75	pDC
N4BP2L1	7.4756679955651e-104	1.4712	0.333	0.164	2.73616924305678e-99	pDC
C18orf25	9.14512866147722e-132	1.46939	0.402	0.208	3.34720854138728e-127	pDC
SLC35A3	3.99834200818596e-98	1.46803	0.326	0.164	1.46343315841614e-93	pDC
AUTS2	0	1.46648	0.916	0.567	0	pDC
SLC8A1-AS1	3.81069757826158e-55	1.46359	0.265	0.156	1.39475342061952e-50	pDC
C12orf45	3.70986507681299e-96	1.46203	0.326	0.167	1.35784771676432e-91	pDC
BCL7A	4.83613541221607e-76	1.45577	0.262	0.125	1.7700739222252e-71	pDC
CCDC146	1.57651723880116e-130	1.44399	0.42	0.227	5.77021074573613e-126	pDC
ARHGAP18	2.41722664614668e-81	1.44099	0.278	0.133	8.84729124756146e-77	pDC
TGFBR2	0	1.44034	0.819	0.539	0	pDC
RNF11	7.29025363913093e-76	1.4403	0.26	0.123	2.66830573445831e-71	pDC
SPATA5	1.65743864103671e-107	1.43481	0.348	0.169	6.06639117005848e-103	pDC
PHC3	0	1.43093	0.706	0.438	0	pDC
AP3S1	9.78164963529291e-78	1.43076	0.276	0.135	3.58018158301356e-73	pDC
SH2D3C	6.05796018941876e-102	1.41591	0.344	0.176	2.21727400892916e-97	pDC
ITCH	0	1.41587	0.716	0.46	0	pDC
CDC14A	1.2028718747119e-259	1.40295	0.644	0.378	4.40263134863302e-255	pDC
TUBB6	2.12003380444159e-69	1.3865	0.253	0.123	7.75953572763666e-65	pDC
CORO1C	1.33939056174562e-208	1.36611	0.565	0.32	4.90230339504516e-204	pDC
ATP8A1	1.15830502408417e-167	1.36403	0.515	0.301	4.23951221865045e-163	pDC
SFT2D2	1.48421128086345e-233	1.35057	0.602	0.357	5.43236170908831e-229	pDC
DTNBP1	2.34184973173935e-97	1.34946	0.353	0.19	8.57140420313921e-93	pDC
UBE2J1	2.80578009345136e-122	1.34912	0.411	0.225	1.02694357200413e-117	pDC
CD4	7.39246179781856e-204	1.34877	0.559	0.32	2.70571494261957e-199	pDC
ZRANB3	4.92162054843156e-62	1.34216	0.257	0.133	1.80136233693143e-57	pDC
DAAM1	5.94152632067506e-119	1.34028	0.401	0.21	2.17465804863028e-114	pDC
RAP1GDS1	0	1.31457	0.784	0.544	0	pDC
PAG1	4.18459873900236e-172	1.31334	0.54	0.316	1.53160498446225e-167	pDC
PRIM2	1.44658180154707e-83	1.31035	0.331	0.179	5.29463405184242e-79	pDC
PLD4	1.6454553687832e-213	1.30479	0.593	0.35	6.02253119528337e-209	pDC
CHD9	0	1.30228	0.858	0.602	0	pDC
GALNT2	3.99233681346254e-101	1.29179	0.386	0.224	1.46123519709542e-96	pDC
MED12L	2.04735779857959e-222	1.28197	0.521	0.223	7.49353427858116e-218	pDC
CERS6	0	1.27625	0.787	0.56	0	pDC
PTK2	1.22001214947334e-117	1.26644	0.393	0.197	4.46536646828736e-113	pDC
PIK3AP1	1.32345040498893e-121	1.25814	0.443	0.259	4.8439608273e-117	pDC
SEC23A	1.55509761630794e-61	1.24137	0.266	0.143	5.69181278544868e-57	pDC
MEF2D	6.80845381870903e-85	1.24065	0.335	0.186	2.49196218218569e-80	pDC
SFMBT2	2.2275997260344e-215	1.22523	0.643	0.417	8.15323775725852e-211	pDC
TRAM1	1.05320079920546e-141	1.2246	0.491	0.299	3.85482024517191e-137	pDC
SND1	1.85560167883672e-297	1.20577	0.752	0.536	6.79168770471027e-293	pDC
INPP4A	5.8079044369701e-278	1.2007	0.726	0.489	2.12575110297543e-273	pDC
LINC02245	1.09465217843256e-116	1.19915	0.463	0.282	4.00653643828102e-112	pDC
NFX1	1.14206611800469e-107	1.19693	0.424	0.254	4.18007619850896e-103	pDC
PCNX1	1.09805468542656e-221	1.19669	0.666	0.448	4.01898995412975e-217	pDC
TDRD3	4.03795637834383e-115	1.19443	0.471	0.295	1.47793241403762e-110	pDC
JAZF1	1.61894238618732e-214	1.18917	0.667	0.444	5.92549102768421e-210	pDC
CCDC18	3.04047464102776e-54	1.18871	0.278	0.165	1.11284412336257e-49	pDC
PIK3CD	1.86317593570868e-98	1.18766	0.421	0.263	6.81941024228733e-94	pDC
SMIM14	8.07292549121521e-71	1.18388	0.339	0.206	2.95477145903968e-66	pDC
DNAJC1	9.02917067124859e-129	1.17164	0.488	0.294	3.3047667573837e-124	pDC
ZMYM2	4.57437878684717e-268	1.16489	0.738	0.523	1.67426837977393e-263	pDC
SEMA3C	2.5875288752459e-57	1.16456	0.278	0.156	9.47061443628752e-53	pDC
GRSF1	1.27617971741615e-63	1.15922	0.303	0.18	4.67094538371486e-59	pDC
MAPRE2	3.57805663184407e-71	1.15794	0.337	0.203	1.30960450782125e-66	pDC
LINC01184	1.00518852052706e-55	1.1498	0.287	0.171	3.6790905039811e-51	pDC
KAT2B	2.51646588922937e-82	1.14218	0.385	0.239	9.21051680116843e-78	pDC
MOB1B	1.74310195657222e-135	1.13335	0.537	0.361	6.37992747124997e-131	pDC
PPP1R14B	2.21915554463969e-59	1.13255	0.297	0.179	8.12233120893574e-55	pDC
MDN1	2.88300161956205e-86	1.13212	0.387	0.239	1.05520742277591e-81	pDC
TMCC1	3.3553332703657e-116	1.12828	0.497	0.327	1.22808553028655e-111	pDC
ARID2	1.41473199192344e-258	1.11447	0.751	0.552	5.17806056363897e-254	pDC
N4BP2	3.80275730726871e-148	1.11183	0.563	0.368	1.39184720203342e-143	pDC
APBB1IP	0	1.11175	0.83	0.624	0	pDC
CYBB	7.15869795804968e-131	1.10749	0.504	0.319	2.62015503962576e-126	pDC
CUX1	1.52024909385796e-285	1.10001	0.795	0.606	5.56426370842953e-281	pDC
PDCD4	1.47550121566623e-132	1.09676	0.545	0.376	5.40048199945996e-128	pDC
PPP2R5C	4.67851257678176e-144	1.09645	0.555	0.375	1.71238238822789e-139	pDC
SEC61B	7.16138089556911e-117	1.09119	0.479	0.305	2.62113702158725e-112	pDC
TARBP1	4.29174688341195e-91	1.08724	0.414	0.261	1.57082227679761e-86	pDC
NUP160	3.58756587652411e-60	1.08628	0.305	0.183	1.31308498646659e-55	pDC
SELPLG	5.77390593169336e-53	1.08215	0.298	0.19	2.11330731005909e-48	pDC
TGFBI	2.71781605050141e-74	1.07559	0.358	0.223	9.9474785264402e-70	pDC
IKZF1	4.74970282097748e-272	1.07471	0.786	0.589	1.73843872950597e-267	pDC
SCRN1	2.12017953844006e-44	1.07236	0.258	0.159	7.76006912864448e-40	pDC
TFEC	8.45082045909211e-43	1.06633	0.317	0.224	3.0930847962323e-38	pDC
ARHGEF7	5.08550552885735e-76	1.06167	0.384	0.248	1.86134587861708e-71	pDC
RPS6KA2	8.90447973713459e-76	1.05953	0.396	0.256	3.25912862858863e-71	pDC
SINHCAF	2.82400407150348e-65	1.05562	0.36	0.236	1.03361373021099e-60	pDC
FEZ2	3.43102541438495e-80	1.05058	0.403	0.264	1.25578961191903e-75	pDC
SPATS2	1.47769914970337e-40	1.05051	0.253	0.159	5.40852665782929e-36	pDC
PCMTD1	1.72322556106748e-119	1.0452	0.52	0.357	6.30717787606309e-115	pDC
RNF149	4.23894267255075e-174	1.04241	0.643	0.452	1.5514954075803e-169	pDC
ZEB1	1.18584074461718e-205	1.03583	0.625	0.33	4.34029570937333e-201	pDC
AFF3	0	1.02492	0.992	0.937	0	pDC
BICD1	6.64055683497107e-57	1.02338	0.34	0.223	2.43051020716776e-52	pDC
CEP128	4.94231930395798e-142	1.02256	0.611	0.421	1.80893828844166e-137	pDC
SLC9A7	4.99168238011054e-117	1.02233	0.536	0.368	1.82700566794426e-112	pDC
LEMD3	5.26770299637609e-41	1.01996	0.27	0.176	1.92803197370361e-36	pDC
IRF2BP2	1.07287033558951e-92	1.01833	0.441	0.293	3.92681271529117e-88	pDC
ARID1B	0	1.01597	0.932	0.804	0	pDC
RNF213	7.16294671856123e-129	1.01258	0.555	0.39	2.6217101284606e-124	pDC
VPS45	3.59446346507687e-36	1.01036	0.252	0.166	1.31560957285278e-31	pDC
PIP5K1A	1.69720234532311e-41	1.0052	0.263	0.171	6.21193030411711e-37	pDC
RABL6	3.7105428228615e-39	0.994727	0.254	0.164	1.35809577859554e-34	pDC
TM9SF2	8.17898411097736e-113	0.9916	0.525	0.375	2.99358997445882e-108	pDC
NPC2	2.04009612696114e-47	0.991353	0.311	0.21	7.46695583429049e-43	pDC
ACSL3	2.15846614324959e-52	0.986736	0.332	0.223	7.90020193090782e-48	pDC
LIMD1	2.17483481143072e-73	0.983926	0.412	0.282	7.96011289331758e-69	pDC
IMMP2L	1.09824005770066e-158	0.98221	0.701	0.513	4.01966843519018e-154	pDC
RHBDD1	8.33946684048283e-60	0.97886	0.382	0.264	3.05232825828512e-55	pDC
ARHGAP17	1.05690201248565e-98	0.97674	0.488	0.336	3.86836705589873e-94	pDC
SUSD1	5.02700762900799e-54	0.974922	0.369	0.26	1.83993506229321e-49	pDC
DCAF6	8.23577428670363e-80	0.973925	0.443	0.305	3.0143757466764e-75	pDC
IL18R1	3.16018920137795e-53	0.972209	0.346	0.235	1.15666084959634e-48	pDC
INTS6	4.60235447496113e-79	0.970179	0.463	0.328	1.68450776138052e-74	pDC
ELP2	1.75407115432122e-50	0.968943	0.322	0.218	6.42007583193108e-46	pDC
PIK3CG	2.52945657498399e-53	0.959021	0.334	0.224	9.25806401009889e-49	pDC
TACC1	8.75523583140968e-108	0.949049	0.535	0.387	3.20450386665426e-103	pDC
SLC7A6	6.2020812248602e-35	0.945471	0.256	0.172	2.27002374911108e-30	pDC
FARP2	1.60881009149238e-38	0.941411	0.277	0.188	5.88840581587127e-34	pDC
TBL1XR1	5.99677161096424e-196	0.937928	0.762	0.611	2.19487837732902e-191	pDC
FBXW11	4.9986230464057e-78	0.937178	0.448	0.314	1.82954602121495e-73	pDC
AOPEP	8.07971428674969e-41	0.934425	0.313	0.22	2.95725622609325e-36	pDC
NFAT5	1.51089931466566e-77	0.934374	0.469	0.335	5.53004258160777e-73	pDC
CNPY3	3.31967401930325e-51	0.933538	0.343	0.241	1.21503388780518e-46	pDC
MYO1E	3.12911967783912e-117	0.929584	0.599	0.451	1.1452890932859e-112	pDC
THUMPD2	2.7613155548663e-43	0.921171	0.315	0.219	1.01066910623662e-38	pDC
CSNK1G3	1.47476033778166e-37	0.91745	0.294	0.205	5.39777031231464e-33	pDC
ERCC6L2	4.7899301475888e-65	0.911777	0.395	0.267	1.75316233331898e-60	pDC
IFNAR2	1.45480764186476e-98	0.90702	0.551	0.422	5.32474144998922e-94	pDC
SORL1	9.79002171151581e-42	0.905245	0.315	0.22	3.5832458466319e-37	pDC
ALMS1	2.23015463747599e-30	0.903146	0.255	0.178	8.16258898862588e-26	pDC
CTSB	4.08399954999078e-45	0.895032	0.313	0.212	1.49478467529212e-40	pDC
PTBP3	3.03078569985289e-86	0.892604	0.583	0.483	1.10929787400316e-81	pDC
RBMS1	2.10883601969296e-66	0.890574	0.431	0.31	7.7185507156782e-62	pDC
HSP90B1	8.42920756426561e-124	0.888981	0.608	0.463	3.08517426059686e-119	pDC
PRH1	1.80926863259555e-41	0.876757	0.337	0.241	6.62210412216298e-37	pDC
DNM2	9.12406660768542e-49	0.873513	0.38	0.284	3.33949961907894e-44	pDC
PRKCB	0	0.86627	0.952	0.869	0	pDC
MPEG1	2.57338620219558e-102	0.865442	0.552	0.414	9.41885083865603e-98	pDC
EML4	2.79813292727575e-60	0.861829	0.422	0.307	1.0241446327122e-55	pDC
PCM1	2.12221174734964e-129	0.858092	0.651	0.514	7.76750721647443e-125	pDC
HIBCH	2.96652318725608e-29	0.857873	0.262	0.187	1.0857771517676e-24	pDC
RAP1GAP2	6.09344826278162e-66	0.849073	0.471	0.354	2.2302629986607e-61	pDC
SLC41A2	1.10244218960027e-91	0.848806	0.542	0.393	4.03504865815596e-87	pDC
CPLANE1	4.61648955073045e-32	0.847305	0.271	0.19	1.68968134046285e-27	pDC
EMB	1.18310413120679e-68	0.842344	0.446	0.326	4.33027943062998e-64	pDC
SYNRG	5.90613651187863e-44	0.842088	0.351	0.257	2.1617050247127e-39	pDC
C1GALT1	4.10633259021672e-30	0.841497	0.274	0.199	1.50295879134522e-25	pDC
STX7	1.72845610960768e-146	0.841284	0.69	0.553	6.32632220677507e-142	pDC
CWF19L2	1.406609687611e-36	0.837439	0.302	0.214	5.14833211762504e-32	pDC
ERP29	9.2831910409113e-37	0.837308	0.308	0.223	3.39774075288395e-32	pDC
CD164	8.39752121499306e-81	0.835941	0.52	0.404	3.07357673989961e-76	pDC
LRRK1	5.10556347966946e-109	0.831102	0.628	0.498	1.86868728919382e-104	pDC
SKAP2	3.23380892331958e-147	0.830607	0.736	0.611	1.1836064040242e-142	pDC
FIP1L1	7.54363309157058e-63	0.828479	0.451	0.347	2.76104514784575e-58	pDC
SPCS3	4.11649134859906e-44	0.827767	0.369	0.28	1.50667699850074e-39	pDC
KDM4B	4.97495658808187e-27	0.823425	0.253	0.184	1.82088386080384e-22	pDC
ANKRD12	1.24282344512134e-265	0.822921	0.913	0.83	4.54885809148861e-261	pDC
AP1S3	9.92341744398984e-34	0.820326	0.28	0.195	3.63207001867472e-29	pDC
FNDC3A	1.21323519495239e-95	0.818196	0.59	0.465	4.44056213704523e-91	pDC
PCNX4	1.57781560485623e-40	0.815172	0.357	0.263	5.7749628953343e-36	pDC
CNOT6L	2.00388311342454e-52	0.814364	0.416	0.315	7.33441258344515e-48	pDC
YLPM1	2.21751873346682e-52	0.809646	0.416	0.32	8.1163403163619e-48	pDC
RARS2	4.35021077770817e-25	0.806897	0.251	0.183	1.59222064674897e-20	pDC
UMAD1	1.33494382132227e-28	0.796511	0.302	0.226	4.88602788042163e-24	pDC
DMXL1	9.80916990651821e-81	0.792663	0.549	0.43	3.59025427748473e-76	pDC
SCMH1	1.78203791463133e-41	0.78907	0.376	0.277	6.52243697134215e-37	pDC
R3HDM1	2.81608373414752e-78	0.786912	0.555	0.434	1.03071480753533e-73	pDC
SH3TC1	9.6762929598907e-35	0.772767	0.311	0.227	3.54161998624959e-30	pDC
TNRC6B	1.94581402203942e-181	0.770575	0.816	0.714	7.12187390206648e-177	pDC
AC008014.1	2.97291434540328e-97	0.768303	0.662	0.514	1.08811637956106e-92	pDC
GTF2E2	3.03003461930789e-33	0.764881	0.314	0.23	1.10902297101288e-28	pDC
DIP2A	8.30432283038901e-29	0.764035	0.309	0.239	3.03946519915068e-24	pDC
MAP3K14	6.23087249222694e-26	0.758251	0.28	0.211	2.28056164087998e-21	pDC
DMXL2	2.93647322517406e-59	0.756601	0.386	0.249	1.07477856514596e-54	pDC
SYK	4.18724503696028e-210	0.748047	0.878	0.788	1.53257355597783e-205	pDC
SPCS2	6.72035428133904e-26	0.747596	0.263	0.195	2.4597168705129e-21	pDC
PBX3	1.25250919717771e-55	0.745214	0.548	0.461	4.58430891259012e-51	pDC
REPS1	5.07117900479874e-49	0.742812	0.415	0.319	1.85610222754639e-44	pDC
TTC39C	1.38344449147654e-34	0.739325	0.368	0.289	5.0635451832533e-30	pDC
GLS	5.1404785650835e-104	0.73793	0.655	0.541	1.88146655960621e-99	pDC
EXOC6	1.36726209320217e-73	0.735027	0.553	0.44	5.00431598732926e-69	pDC
SLC23A2	2.52746434297041e-37	0.734901	0.369	0.288	9.25077224170599e-33	pDC
DIDO1	6.77956547619485e-29	0.734521	0.301	0.23	2.48138875994208e-24	pDC
MSL2	1.99224232487476e-23	0.731225	0.27	0.207	7.29180613327412e-19	pDC
TRRAP	1.57725058346439e-30	0.727193	0.318	0.244	5.77289486053803e-26	pDC
SLC39A10	1.4343405250307e-29	0.721813	0.327	0.25	5.24982975566485e-25	pDC
TOGARAM1	1.11893259206526e-21	0.720593	0.266	0.203	4.09540518021805e-17	pDC
ABI1	4.3510083387501e-98	0.719921	0.638	0.517	1.59251256206592e-93	pDC
MDM4	8.590860911358e-97	0.714215	0.639	0.536	3.14434100216614e-92	pDC
HERPUD1	8.8065499416686e-83	0.713237	0.579	0.461	3.22328534415012e-78	pDC
WDPCP	1.82221935211551e-39	0.712175	0.426	0.336	6.66950505067798e-35	pDC
RERE	9.80967355250788e-112	0.711115	0.716	0.6	3.59043861695341e-107	pDC
KLC1	1.84770006074766e-35	0.706829	0.368	0.291	6.76276699234253e-31	pDC
STIM1	2.59080298802428e-40	0.701596	0.415	0.332	9.48259801646766e-36	pDC
NIN	6.81291543348634e-80	0.70113	0.597	0.495	2.49359517781033e-75	pDC
TRIM44	1.32150448687189e-47	0.700775	0.441	0.351	4.83683857239979e-43	pDC
USO1	1.26085030413517e-21	0.699462	0.29	0.231	4.61483819816512e-17	pDC
CDC40	7.69982850402498e-28	0.698973	0.337	0.271	2.81821423075818e-23	pDC
SENP6	8.26366783527173e-119	0.697746	0.751	0.667	3.0245850643878e-114	pDC
KIF13B	6.44921795551364e-21	0.694596	0.293	0.237	2.36047826389755e-16	pDC
C22orf34	1.93412458324514e-19	0.691307	0.257	0.199	7.07908938713555e-15	pDC
NRDC	3.70342529632829e-47	0.690582	0.457	0.371	1.35549069270912e-42	pDC
DDX17	1.44203259325685e-152	0.688925	0.802	0.712	5.27798349457941e-148	pDC
MBNL2	3.52669283120058e-26	0.688741	0.31	0.24	1.29080484314772e-21	pDC
SP110	2.56619380380653e-35	0.684392	0.408	0.339	9.39252594131227e-31	pDC
CHST11	2.21513286565123e-110	0.680353	0.733	0.612	8.10760780157005e-106	pDC
COMMD10	1.81390163992912e-75	0.678821	0.646	0.547	6.63906139230457e-71	pDC
PTPN2	5.79845370538113e-65	0.677478	0.558	0.467	2.12229204070655e-60	pDC
ZNF736	8.75291112571685e-17	0.6755	0.256	0.208	3.20365300112363e-12	pDC
TTC14	3.08996589214223e-36	0.67482	0.38	0.302	1.13095841618298e-31	pDC
NT5C2	1.22863161629201e-62	0.674771	0.556	0.465	4.4969145787904e-58	pDC
MYO9A	6.38111673712835e-55	0.671552	0.508	0.402	2.33555253695635e-50	pDC
CCM2	5.08594228101719e-21	0.671182	0.297	0.241	1.8615057342751e-16	pDC
EXOC2	2.20371069708138e-22	0.669815	0.282	0.22	8.06580152238755e-18	pDC
ASXL1	1.86393401284202e-20	0.668387	0.277	0.219	6.82218488040308e-16	pDC
YPEL5	1.75615064207592e-50	0.660033	0.472	0.382	6.42768696506207e-46	pDC
MAP3K2	2.30334811478795e-101	0.659331	0.729	0.644	8.43048443493537e-97	pDC
PHYKPL	2.83362100647899e-31	0.658231	0.378	0.31	1.03713362458137e-26	pDC
TRAPPC9	2.23911925398682e-69	0.656366	0.607	0.52	8.19540038151717e-65	pDC
RREB1	1.97250076392986e-54	0.655821	0.525	0.441	7.21955004605967e-50	pDC
CAT	1.40982375365224e-20	0.652492	0.291	0.237	5.16009592074255e-16	pDC
TTC3	1.96451914075567e-42	0.649306	0.463	0.386	7.19033650707981e-38	pDC
UHRF2	2.83705117164793e-26	0.644074	0.335	0.27	1.03838909933486e-21	pDC
TTC37	7.89522004442276e-28	0.641746	0.367	0.303	2.88972948845918e-23	pDC
SEC63	1.6222270942957e-34	0.641512	0.428	0.363	5.93751338783171e-30	pDC
OTULINL	7.43102851820771e-26	0.637561	0.331	0.264	2.71983074794921e-21	pDC
MSI2	1.11862600637674e-16	0.636636	0.258	0.21	4.0942830459395e-12	pDC
ANKRD10	3.93048386929061e-36	0.635596	0.409	0.338	1.43859640099906e-31	pDC
TRAF3	6.21697361750517e-25	0.635543	0.343	0.279	2.27547451374307e-20	pDC
PIBF1	2.55168915011757e-37	0.63355	0.46	0.384	9.33943745834531e-33	pDC
KDM1A	4.5947347541606e-17	0.631229	0.25	0.199	1.68171886737032e-12	pDC
IQGAP2	6.02097380107735e-175	0.6298	0.891	0.775	2.20373662093232e-170	pDC
RICTOR	5.01356222980863e-73	0.629109	0.634	0.534	1.83501391173226e-68	pDC
UFL1	8.31510715590465e-19	0.623254	0.292	0.24	3.04341237013266e-14	pDC
PHF3	4.06220541034999e-48	0.622976	0.505	0.424	1.4868078022422e-43	pDC
FOXJ3	1.56178855101611e-44	0.62155	0.485	0.401	5.71630227557405e-40	pDC
ZMYND8	6.12757734537239e-21	0.619278	0.295	0.236	2.24275458417975e-16	pDC
ATE1	1.33694469722606e-17	0.618707	0.307	0.261	4.89335128631711e-13	pDC
PTPRE	6.41312043217636e-104	0.617606	0.744	0.653	2.34726620938087e-99	pDC
ADD1	2.10498371049419e-30	0.616646	0.388	0.326	7.70445087877977e-26	pDC
ADK	1.17813687262585e-100	0.616031	0.779	0.704	4.31209876749788e-96	pDC
ATF7IP	1.42944551500757e-65	0.614788	0.6	0.5	5.2319135294792e-61	pDC
ZNF407	2.08240906431123e-41	0.609092	0.53	0.47	7.62182541628554e-37	pDC
BTAF1	1.05542587154323e-72	0.608678	0.645	0.566	3.86296423243539e-68	pDC
CIR1	2.29187981842972e-15	0.607516	0.267	0.221	8.38850932343461e-11	pDC
POLR2J3	9.3241050722848e-17	0.606942	0.274	0.227	3.41271569750696e-12	pDC
PIGN	8.72075521932318e-14	0.598913	0.263	0.218	3.19188361782448e-09	pDC
PPP3CC	3.69708770363132e-23	0.595993	0.36	0.301	1.3531710704061e-18	pDC
MCPH1	7.05112380965802e-16	0.593682	0.291	0.244	2.58078182557293e-11	pDC
RBBP4	6.37392168311587e-16	0.589104	0.3	0.257	2.33291907523724e-11	pDC
MGAT5	1.61805189161281e-26	0.588898	0.367	0.303	5.92223172849204e-22	pDC
AKAP9	5.6767256307684e-94	0.587839	0.759	0.702	2.07773834811754e-89	pDC
MALAT1	0	0.580172	1	1	0	pDC
SCAPER	2.04189437972732e-18	0.576344	0.369	0.323	7.47353761923996e-14	pDC
AFF1	1.50088426541723e-52	0.569742	0.593	0.517	5.4933864998536e-48	pDC
ARHGAP25	4.02951028691299e-21	0.568578	0.325	0.262	1.47484106011302e-16	pDC
ZCCHC7	2.80882635149342e-46	0.565303	0.604	0.536	1.02805853291011e-41	pDC
FRYL	1.23412725695885e-72	0.558523	0.694	0.634	4.51702917319508e-68	pDC
RNASET2	1.9393586777025e-30	0.554612	0.433	0.38	7.09824669625893e-26	pDC
ZNF800	1.74001860948997e-19	0.550276	0.33	0.279	6.36864211259426e-15	pDC
GCC2	8.49145929853014e-15	0.550214	0.299	0.257	3.10795901785502e-10	pDC
DIPK2A	2.98279294407702e-12	0.549241	0.26	0.219	1.09173204546163e-07	pDC
STX18	3.79120979467381e-17	0.547977	0.321	0.274	1.38762069694856e-12	pDC
DAPK1	2.24435061660854e-31	0.547198	0.437	0.366	8.21454769184893e-27	pDC
STAG1	7.80597814884466e-81	0.544886	0.746	0.663	2.85706606225863e-76	pDC
MRE11	8.45644515001596e-12	0.543615	0.25	0.213	3.09514348935734e-07	pDC
INVS	5.42599865431663e-15	0.540873	0.3	0.249	1.98596976746643e-10	pDC
ACYP2	3.89917253788857e-16	0.539534	0.322	0.272	1.4271361405926e-11	pDC
C11orf58	1.84594877802989e-14	0.535158	0.294	0.253	6.75635712246719e-10	pDC
SERTAD2	8.24117414256448e-22	0.534471	0.355	0.292	3.01635214792002e-17	pDC
DMTF1	2.90531227422207e-20	0.533923	0.355	0.306	1.06337334548802e-15	pDC
GNPTAB	4.51853035862186e-16	0.532351	0.321	0.276	1.65382729655919e-11	pDC
VPS13D	6.43808104618754e-27	0.532054	0.444	0.392	2.3564020437151e-22	pDC
UST	3.10413726859167e-24	0.527182	0.415	0.352	1.13614528167724e-19	pDC
PLEKHA2	2.3005565945579e-13	0.52717	0.307	0.272	8.42026719174137e-09	pDC
WRN	1.27123148709992e-11	0.525636	0.25	0.21	4.65283436593442e-07	pDC
PHF14	1.27844857193869e-33	0.523736	0.533	0.476	4.6792496181528e-29	pDC
MGA	6.36264108618045e-11	0.515944	0.262	0.226	2.3287902639529e-06	pDC
RNF19A	5.26611804226357e-14	0.515941	0.31	0.273	1.92745186464889e-09	pDC
NEDD9	9.07523824966884e-28	0.515249	0.483	0.431	3.32162795176129e-23	pDC
RSRC1	2.99584363995702e-32	0.510846	0.52	0.462	1.09650873066067e-27	pDC
CRLF3	9.81122430740287e-15	0.510091	0.318	0.28	3.59100620875252e-10	pDC
VRK2	6.41675629797563e-21	0.509786	0.409	0.361	2.34859697262206e-16	pDC
GGNBP2	1.10965462988032e-29	0.508731	0.471	0.415	4.06144691082498e-25	pDC
SLC38A9	2.04329790778372e-10	0.508173	0.291	0.259	7.47867467227919e-06	pDC
PIK3R5	3.240044052462e-37	0.506197	0.554	0.493	1.18588852364162e-32	pDC
ZRANB2	4.52432031700257e-25	0.505345	0.445	0.404	1.65594647922611e-20	pDC
GAB2	8.05544730450683e-42	0.504445	0.619	0.56	2.94837426792254e-37	pDC
GTF2I	2.77147536590552e-32	0.502914	0.499	0.452	1.01438769867508e-27	pDC
TRIT1	4.1385684983441e-11	0.502504	0.265	0.231	1.51475745607893e-06	pDC
UBE2D2	1.73088624507769e-20	0.495982	0.405	0.357	6.33521674560884e-16	pDC
LRCH3	3.63368621078407e-14	0.495584	0.332	0.293	1.32996549000908e-09	pDC
PPIB	1.744625653612e-13	0.494225	0.292	0.253	6.3855043547853e-09	pDC
GLG1	7.46627313698933e-32	0.487538	0.521	0.478	2.73273063086946e-27	pDC
CHD2	4.87948736225158e-42	0.487197	0.63	0.577	1.7859411694577e-37	pDC
TMEM243	1.51364182438569e-10	0.48536	0.266	0.234	5.54008044143405e-06	pDC
ANKIB1	9.14753024735405e-20	0.483116	0.42	0.371	3.34808754583406e-15	pDC
KIF5B	2.50069923825747e-21	0.481236	0.423	0.386	9.15280928194618e-17	pDC
RPN2	3.84111842234366e-10	0.480172	0.284	0.255	1.405887753762e-05	pDC
CDR2	9.72237091132325e-11	0.478882	0.266	0.227	3.55848497725342e-06	pDC
OXR1	1.96417944542102e-20	0.478582	0.459	0.429	7.18909318818546e-16	pDC
RBMX	1.30078409445501e-10	0.475854	0.286	0.256	4.7609998641148e-06	pDC
ECHDC1	6.95546914798758e-13	0.475051	0.328	0.293	2.54577126285494e-08	pDC
PPP1R2	1.42626220244921e-21	0.474961	0.405	0.355	5.22026228718435e-17	pDC
GOLGA4	1.04773742670895e-39	0.473665	0.582	0.522	3.83482375549744e-35	pDC
PCED1B	2.72759812253374e-30	0.472121	0.452	0.364	9.98328188828574e-26	pDC
DNAJA1	8.75895499769095e-10	0.471556	0.281	0.252	3.20586511870486e-05	pDC
FOXP1	1.46861059939301e-112	0.469503	0.929	0.909	5.37526165483835e-108	pDC
WDR70	1.35820415938316e-34	0.466121	0.588	0.55	4.97116304375832e-30	pDC
TRIM22	4.58348472162846e-24	0.46452	0.425	0.371	1.67760124296323e-19	pDC
SLC38A1	5.56471206327994e-33	0.460935	0.562	0.507	2.03674026228109e-28	pDC
UBR2	5.28846425461317e-25	0.445483	0.481	0.437	1.93563080183096e-20	pDC
EPS15	9.67297601849435e-23	0.445123	0.514	0.483	3.54040595252912e-18	pDC
SELENOF	4.31349966051082e-10	0.444934	0.298	0.27	1.57878401074357e-05	pDC
SMG7	1.7551409989411e-18	0.444304	0.423	0.38	6.42399157022432e-14	pDC
SEC31A	3.57430283463713e-19	0.442948	0.444	0.413	1.30823058050554e-14	pDC
UBE2E2	1.27333777578655e-87	0.442222	0.912	0.877	4.66054359315636e-83	pDC
NR2C2	3.3551605168652e-09	0.438452	0.271	0.242	0.000122802	pDC
ZSWIM6	1.07201650117712e-33	0.437913	0.658	0.614	3.92368759595837e-29	pDC
ARGLU1	5.14282315195889e-35	0.43708	0.594	0.569	1.88232470184847e-30	pDC
KLHL20	9.95553193147297e-07	0.436114	0.262	0.244	0.0364382	pDC
ANKRD11	3.65997726868191e-51	0.43581	0.71	0.669	1.33958828011027e-46	pDC
MAP4	4.63072734923708e-11	0.434784	0.308	0.274	1.69489251709426e-06	pDC
PGGT1B	1.81107917683973e-11	0.433226	0.311	0.277	6.6287308951511e-07	pDC
ATP11B	4.54951422591479e-28	0.428211	0.55	0.51	1.66516770182707e-23	pDC
LYN	4.88538289640374e-54	0.428194	0.857	0.852	1.78809899391273e-49	pDC
PRPF38B	8.65182345459541e-13	0.428005	0.363	0.34	3.16665390261646e-08	pDC
SNX29	5.9175519168374e-18	0.426125	0.481	0.462	2.16588317708166e-13	pDC
ARF1	1.87906840288071e-07	0.424182	0.268	0.249	0.00687758	pDC
PLCG2	4.53708233143091e-68	0.422999	0.835	0.809	1.66061750412703e-63	pDC
MTAP	2.76932746232049e-07	0.422408	0.286	0.267	0.010136	pDC
FUS	1.65443428944362e-18	0.421758	0.442	0.411	6.05539494279261e-14	pDC
LPXN	1.25642707658237e-09	0.419319	0.312	0.29	4.59864874299913e-05	pDC
GNAS	4.1035015688979e-25	0.418572	0.522	0.486	1.50192260923232e-20	pDC
HMGB1	9.63607817373153e-23	0.415996	0.51	0.481	3.52690097236748e-18	pDC
CLINT1	6.31201103831879e-16	0.413565	0.439	0.418	2.31025916013506e-11	pDC
ZNF652	1.80413338684875e-14	0.411313	0.438	0.409	6.6033086092051e-10	pDC
FTX	9.60712796296728e-45	0.411081	0.734	0.698	3.51630490572566e-40	pDC
PNISR	5.82353719041723e-42	0.409923	0.681	0.646	2.13147284706461e-37	pDC
DDX24	1.49403488267357e-08	0.408705	0.289	0.265	0.000546832	pDC
YME1L1	4.92428535598484e-11	0.407993	0.336	0.308	1.80233768314401e-06	pDC
METTL15	1.78948691416327e-08	0.407304	0.314	0.288	0.00065497	pDC
ASCC3	2.49808928168653e-25	0.406303	0.572	0.55	9.14325657990086e-21	pDC
RASSF2	2.66017214257383e-08	0.405141	0.306	0.288	0.00097365	pDC
SH3KBP1	9.05095079617889e-45	0.405107	0.751	0.726	3.31273850090943e-40	pDC
NCOA7	5.21648444360585e-09	0.405086	0.295	0.266	0.000190929	pDC
MAN2B1	1.09140023839624e-07	0.40469	0.307	0.295	0.00399463	pDC
VPS36	2.15615823917486e-07	0.40385	0.288	0.271	0.00789176	pDC
ZNF280D	3.83949003641026e-09	0.403658	0.317	0.294	0.000140529	pDC
EWSR1	8.34396347305416e-13	0.402924	0.387	0.367	3.05397407077255e-08	pDC
PPP3CB	1.28619415589103e-08	0.40064	0.305	0.279	0.00047076	pDC
IQSEC1	3.87622538332005e-07	0.394481	0.338	0.331	0.0141874	pDC
CCDC91	3.32466271192602e-27	0.394302	0.619	0.591	1.21685979919204e-22	pDC
GMDS-DT	7.10772679707267e-11	0.391835	0.445	0.421	2.60149908499657e-06	pDC
MTMR10	4.98096507250781e-07	0.391587	0.29	0.275	0.0182308	pDC
UTY	9.74263467022454e-42	0.390647	0.742	0.727	3.56590171564888e-37	pDC
CLASP1	7.8082793675302e-10	0.390415	0.381	0.366	2.85790833130973e-05	pDC
SRBD1	1.19215020632861e-07	0.389671	0.303	0.279	0.00436339	pDC
HNRNPM	2.10396377727476e-08	0.38947	0.344	0.33	0.000770072	pDC
SF1	1.61667884484221e-21	0.388451	0.518	0.498	5.91720624000698e-17	pDC
THADA	6.2235108301046e-13	0.384681	0.43	0.405	2.27786719892659e-08	pDC
CLTC	1.47127126788427e-12	0.384565	0.392	0.368	5.3849999675832e-08	pDC
EPC1	2.9070362228456e-28	0.38308	0.595	0.568	1.06400432792372e-23	pDC
CLASP2	5.56490331373104e-30	0.382774	0.674	0.662	2.0368102618587e-25	pDC
CDC73	2.27555614897898e-09	0.379917	0.362	0.344	8.32876306087797e-05	pDC
NCOA1	8.71370016774643e-34	0.378613	0.689	0.675	3.18930139839687e-29	pDC
PAN3	2.27146878551133e-54	0.376914	0.868	0.861	8.31380290185003e-50	pDC
UBE2W	1.93830903698371e-22	0.37587	0.565	0.544	7.09440490626407e-18	pDC
TLK1	6.95600931060272e-17	0.373668	0.469	0.434	2.5459689677737e-12	pDC
CENPC	6.0491521253525e-08	0.373259	0.296	0.274	0.00221405	pDC
TM9SF3	2.50451677936536e-13	0.372485	0.425	0.405	9.16678186415514e-09	pDC
GPATCH2	1.03258362765215e-06	0.370153	0.331	0.321	0.0377936	pDC
CAPRIN1	9.16893547638364e-10	0.36967	0.363	0.347	3.35592207371118e-05	pDC
SCAF11	1.67825435553269e-39	0.368302	0.743	0.735	6.14257876668519e-35	pDC
DDX6	4.43115164284892e-07	0.367808	0.311	0.296	0.0162185	pDC
SRSF10	3.15892922514869e-15	0.365472	0.445	0.422	1.15619968569667e-10	pDC
ADNP	5.63786939503412e-08	0.363477	0.33	0.311	0.00206352	pDC
LRBA	3.28440546031581e-34	0.363123	0.711	0.676	1.20212524253019e-29	pDC
CSNK1G1	1.26472047315765e-06	0.356181	0.273	0.252	0.04629	pDC
SP3	3.13366851325455e-24	0.355611	0.609	0.592	1.1469540125363e-19	pDC
OGA	2.51707937368443e-13	0.352393	0.406	0.385	9.2127622156224e-09	pDC
AC118549.1	4.43172185487719e-13	0.35194	0.42	0.389	1.6220545161036e-08	pDC
RBM25	3.19958335290032e-20	0.349191	0.549	0.539	1.17107950299504e-15	pDC
UBAC2	2.70646349707672e-19	0.349106	0.589	0.595	9.90592704565051e-15	pDC
ETNK1	7.02453630641249e-12	0.344442	0.438	0.421	2.57105053351004e-07	pDC
ATM	2.66737476664729e-15	0.34384	0.541	0.535	9.76285838340575e-11	pDC
PPP4R3B	3.86036342293008e-10	0.343267	0.417	0.405	1.41293161642664e-05	pDC
WDFY4	1.20654289283496e-216	0.343107	0.833	0.63	4.41606764206523e-212	pDC
UTRN	8.40564441238497e-54	0.340624	0.889	0.865	3.07654991137702e-49	pDC
PTPN1	3.40616278988494e-08	0.340301	0.33	0.311	0.00124669	pDC
SETD5	6.6840467907866e-10	0.339995	0.414	0.399	2.4464279658958e-05	pDC
SULF2	7.24958806858621e-33	0.335175	0.722	0.696	2.65342172898324e-28	pDC
RBM6	5.35489621616238e-14	0.328612	0.541	0.537	1.95994556407759e-09	pDC
XRCC5	8.94748103708009e-10	0.324028	0.407	0.394	3.27486753438168e-05	pDC
ZNF644	6.62740433252272e-17	0.320563	0.598	0.602	2.42569625974664e-12	pDC
MARCH7	2.77137965996671e-07	0.31948	0.378	0.374	0.0101435	pDC
RELL1	9.3708626016775e-12	0.316991	0.388	0.349	3.42982942083998e-07	pDC
SCFD1	1.24348742124986e-20	0.315532	0.585	0.57	4.55128831051662e-16	pDC
FNBP4	9.12737294630505e-12	0.314118	0.468	0.461	3.34070977207711e-07	pDC
NBAS	7.48627620551417e-08	0.313041	0.406	0.397	0.00274005	pDC
ITPR1	9.78659139352351e-11	0.309212	0.478	0.471	3.58199031594354e-06	pDC
ZNF638	9.16197210551409e-14	0.3004	0.548	0.548	3.35337341033921e-09	pDC
MEF2C	1.40565197322081e-42	0.296416	0.902	0.888	5.14482678718548e-38	pDC
ZNF148	1.33278033373076e-07	0.291447	0.478	0.496	0.00487811	pDC
PBRM1	6.36182706794428e-09	0.291181	0.436	0.432	0.000232849	pDC
ATRX	3.91983825257287e-18	0.291181	0.641	0.65	1.4346999988242e-13	pDC
EIF4G3	2.742243560131e-18	0.289897	0.703	0.699	1.00368856544355e-13	pDC
TAGLN2	1.72498329989306e-07	0.289789	0.397	0.391	0.00631361	pDC
VTI1A	3.48582319578703e-12	0.286642	0.59	0.59	1.27584614789001e-07	pDC
CDKAL1	6.07012264805658e-13	0.279509	0.58	0.571	2.22172559041519e-08	pDC
MKLN1	7.56865331653645e-13	0.272073	0.626	0.644	2.77020280038551e-08	pDC
SEPTIN6	2.36423387934301e-07	0.270058	0.417	0.415	0.00865333	pDC
ALCAM	4.73398432145963e-13	0.265481	0.672	0.674	1.73268560149744e-08	pDC
UBE2K	7.43274602177498e-10	0.263975	0.528	0.538	2.72045937142986e-05	pDC
SLC38A2	1.07887231194001e-06	0.260112	0.442	0.443	0.0394878	pDC
ARHGAP15	2.0201462800064e-47	0.259941	0.955	0.955	7.39393739945141e-43	pDC
RFX3	8.87147763865576e-18	0.257771	0.589	0.556	3.2470495305244e-13	pDC
KDM5A	4.95845647308571e-10	0.256816	0.536	0.544	1.8148446537141e-05	pDC
ANTXR2	7.09201891966938e-29	0.253901	0.775	0.741	2.59574984478819e-24	pDC
USP15	7.93951131216771e-34	0.250531	0.894	0.893	2.9059405353665e-29	pDC
SRRM2	3.46027262231332e-10	0.248651	0.546	0.558	1.2664943824929e-05	pDC
ZBTB20	4.71793205491028e-15	0.238028	0.804	0.831	1.72681031141771e-10	pDC
HNRNPC	2.15050760114742e-16	0.233451	0.701	0.719	7.87107287095966e-12	pDC
JMJD1C	8.23265660088678e-25	0.229334	0.891	0.892	3.01323464249057e-20	pDC
N4BP2L2	3.77659534343177e-16	0.226854	0.7	0.707	1.38227166164946e-11	pDC
CCDC88A	3.22361747455325e-28	0.224776	0.92	0.923	1.17987623186123e-23	pDC
PIP4K2A	6.28447945000415e-10	0.220231	0.611	0.621	2.30018232349602e-05	pDC
MED13L	1.05097827816416e-28	0.219798	0.923	0.938	3.84668559590866e-24	pDC
HNRNPU	2.61341783578822e-12	0.218443	0.622	0.627	9.56537062076845e-08	pDC
ARID4B	2.62185639409268e-08	0.216082	0.577	0.606	0.000959626	pDC
TTC17	2.85670258956613e-09	0.209635	0.645	0.661	0.000104558	pDC
SON	2.23510840689037e-07	0.208652	0.564	0.592	0.00818072	pDC
KYNU	3.59725255733278e-11	0.198716	0.637	0.619	1.31663040850937e-06	pDC
NR3C1	2.20342731529223e-07	0.197066	0.711	0.747	0.00806476	pDC
VPS13C	2.56536945870017e-11	0.189113	0.747	0.772	9.3895087557885e-07	pDC
PID1	0	7.54608	0.488	0.006	0	cDC2
DTNA	0	7.00283	0.469	0.005	0	cDC2
RTN1	0	6.81825	0.81	0.018	0	cDC2
SGMS2	0	6.189	0.321	0.007	0	cDC2
IRAK3	0	6.08282	0.597	0.013	0	cDC2
NR4A2	0	6.06061	0.278	0.005	0	cDC2
TLR2	0	5.87126	0.532	0.014	0	cDC2
ZNF804A	0	5.86959	0.404	0.01	0	cDC2
MPP7	0	5.76219	0.594	0.017	0	cDC2
VCAN	0	5.73344	0.738	0.065	0	cDC2
IPCEF1	0	5.44338	0.339	0.009	0	cDC2
AOAH	0	5.35423	0.914	0.051	0	cDC2
DENND3	0	5.27316	0.256	0.007	0	cDC2
ATP8B4	0	5.21397	0.561	0.019	0	cDC2
SAMSN1	0	5.16896	0.409	0.016	0	cDC2
AREG	0	4.81201	0.35	0.022	0	cDC2
LRMDA	0	4.75573	0.962	0.096	0	cDC2
CREB5	0	4.75095	0.438	0.019	0	cDC2
S100Z	0	4.72925	0.325	0.015	0	cDC2
LRP1B	0	4.71032	0.259	0.015	0	cDC2
WDFY3	0	4.68838	0.569	0.029	0	cDC2
ITGAX	0	4.67623	0.553	0.027	0	cDC2
SLCO3A1	0	4.59912	0.566	0.033	0	cDC2
ALOX5	0	4.52587	0.264	0.012	0	cDC2
DPYD	0	4.52327	0.974	0.179	0	cDC2
PDE7B	0	4.46937	0.298	0.018	0	cDC2
GPAT3	0	4.4451	0.396	0.024	0	cDC2
RNF24	0	4.41022	0.408	0.022	0	cDC2
FGD4	0	4.3901	0.593	0.036	0	cDC2
FCN1	0	4.38969	0.623	0.051	0	cDC2
PCSK5	0	4.36449	0.288	0.015	0	cDC2
MICAL2	0	4.34599	0.345	0.019	0	cDC2
STX11	0	4.32727	0.386	0.022	0	cDC2
PER1	0	4.18024	0.375	0.022	0	cDC2
SLC8A1	0	4.14852	0.894	0.099	0	cDC2
NLRP1	0	4.12278	0.404	0.025	0	cDC2
PARP14	0	4.04793	0.364	0.025	0	cDC2
TIAM1	0	4.01661	0.291	0.02	0	cDC2
PSTPIP2	0	4.01269	0.272	0.017	0	cDC2
CD83	0	3.97354	0.565	0.042	0	cDC2
CD86	0	3.92411	0.58	0.059	0	cDC2
PLXDC2	0	3.89347	0.966	0.187	0	cDC2
TBL1X	0	3.89248	0.3	0.023	0	cDC2
ST18	0	3.86192	0.267	0.019	0	cDC2
GAS7	0	3.857	0.656	0.058	0	cDC2
CSF3R	0	3.74362	0.383	0.032	0	cDC2
ENTPD1	0	3.73803	0.542	0.049	0	cDC2
DOCK5	0	3.70047	0.756	0.081	0	cDC2
NAMPT	0	3.57546	0.714	0.123	0	cDC2
CLEC7A	0	3.5743	0.362	0.031	0	cDC2
RIN3	0	3.54749	0.559	0.058	0	cDC2
TNFAIP2	0	3.52234	0.337	0.032	0	cDC2
ATP2B1	0	3.50198	0.873	0.178	0	cDC2
FGR	0	3.48702	0.352	0.033	0	cDC2
MS4A4E	0	3.48005	0.477	0.078	0	cDC2
KIF13A	0	3.45148	0.377	0.038	0	cDC2
ARRB1	0	3.43666	0.304	0.029	0	cDC2
MAP3K20	0	3.43392	0.523	0.058	0	cDC2
GSAP	0	3.42966	0.44	0.045	0	cDC2
PTPN12	0	3.41825	0.385	0.041	0	cDC2
PCNX2	0	3.41422	0.401	0.04	0	cDC2
GPRIN3	0	3.40534	0.321	0.031	0	cDC2
AC009093.2	0	3.36322	0.512	0.067	0	cDC2
LYST	0	3.33845	0.873	0.169	0	cDC2
MEGF9	0	3.30197	0.428	0.055	0	cDC2
CACNA2D3	0	3.29448	0.5	0.061	0	cDC2
CRYBG1	0	3.2907	0.564	0.072	0	cDC2
LINC00278	0	3.24378	0.558	0.066	0	cDC2
TEC	0	3.23134	0.322	0.042	0	cDC2
PLBD1	0	3.22163	0.324	0.039	0	cDC2
EMILIN2	0	3.18169	0.639	0.094	0	cDC2
ASAH1	0	3.13726	0.315	0.038	0	cDC2
SESTD1	0	3.11431	0.343	0.042	0	cDC2
FAM102B	0	3.10212	0.348	0.045	0	cDC2
IFI30	0	3.07451	0.498	0.071	0	cDC2
PCCA	0	3.05734	0.4	0.05	0	cDC2
IL13RA1	0	3.03532	0.462	0.064	0	cDC2
PDE4D	0	3.01529	0.323	0.049	0	cDC2
RIPK2	0	2.9399	0.316	0.047	0	cDC2
F13A1	0	2.93689	0.308	0.051	0	cDC2
BCL6	2.03135044708436e-307	2.93683	0.271	0.036	7.43494577137348e-303	cDC2
CEBPD	0	2.9368	0.409	0.061	0	cDC2
SERINC5	0	2.91794	0.453	0.074	0	cDC2
SVIL	0	2.90451	0.409	0.059	0	cDC2
FRY	0	2.87945	0.563	0.102	0	cDC2
ADAM28	0	2.8721	0.574	0.082	0	cDC2
TMTC2	0	2.80942	0.453	0.083	0	cDC2
CD58	0	2.79646	0.296	0.044	0	cDC2
MOB3B	0	2.78978	0.313	0.045	0	cDC2
CAPN2	1.92754698584263e-294	2.77903	0.278	0.042	7.05501472288261e-290	cDC2
PAK1	0	2.77848	0.641	0.121	0	cDC2
ARHGAP26	0	2.77089	0.913	0.283	0	cDC2
HIPK2	4.82808810109831e-295	2.76093	0.286	0.046	1.76712852588299e-290	cDC2
TBC1D12	1.51490736162321e-281	2.74552	0.269	0.041	5.54471243427711e-277	cDC2
SIPA1L1	0	2.73665	0.481	0.081	0	cDC2
LRRC8C	0	2.71681	0.491	0.09	0	cDC2
BACH2	0	2.68013	0.427	0.082	0	cDC2
TMEM154	0	2.65613	0.345	0.056	0	cDC2
HAVCR2	5.0000827777562e-250	2.63593	0.25	0.041	1.83008029748655e-245	cDC2
MIR646HG	0	2.61068	0.425	0.077	0	cDC2
JUNB	0	2.60665	0.4	0.071	0	cDC2
SOAT1	9.48452300269856e-260	2.6015	0.264	0.043	3.4714302642177e-255	cDC2
LPCAT2	1.3150224261679e-240	2.59412	0.252	0.044	4.81311358201714e-236	cDC2
AHR	0	2.57985	0.746	0.206	0	cDC2
DENND1A	0	2.57746	0.804	0.206	0	cDC2
NEAT1	0	2.55049	0.667	0.188	0	cDC2
SAT1	0	2.54157	0.589	0.145	0	cDC2
DUSP1	3.22993701495417e-277	2.53926	0.295	0.053	1.18218924684337e-272	cDC2
HCK	0	2.51968	0.374	0.071	0	cDC2
TMEM131L	0	2.51537	0.547	0.12	0	cDC2
RAB31	0	2.51289	0.582	0.129	0	cDC2
APLP2	0	2.49319	0.488	0.101	0	cDC2
FOS	0	2.48568	0.72	0.183	0	cDC2
TUBA1A	5.77830770613904e-278	2.47155	0.304	0.058	2.11491840352395e-273	cDC2
TBXAS1	0	2.43855	0.477	0.107	0	cDC2
CLEC12A	0	2.40982	0.426	0.085	0	cDC2
BCL2	2.18612538508649e-282	2.40848	0.289	0.05	8.00143752195504e-278	cDC2
P2RY8	8.32410827859533e-261	2.39663	0.302	0.061	3.04670687104868e-256	cDC2
IVNS1ABP	0	2.39399	0.386	0.086	0	cDC2
SLC9A9	0	2.38836	0.435	0.074	0	cDC2
TRIO	0	2.38499	0.719	0.18	0	cDC2
PITPNC1	2.80736614509933e-249	2.35808	0.273	0.05	1.0275240827678e-244	cDC2
EPB41L2	1.89333608407227e-244	2.35723	0.274	0.053	6.9297994013129e-240	cDC2
SH3RF1	1.25290927775161e-208	2.3547	0.25	0.052	4.58577324749866e-204	cDC2
ETS2	4.55160064273015e-229	2.3521	0.266	0.052	1.66593135124566e-224	cDC2
CCDC26	0	2.34526	0.314	0.042	0	cDC2
PHACTR2	0	2.34298	0.666	0.179	0	cDC2
HIF1A	0	2.34137	0.698	0.21	0	cDC2
STK39	1.00565669775039e-226	2.33592	0.259	0.051	3.68080407943619e-222	cDC2
FCER1A	0	2.3279	0.634	0.17	0	cDC2
ANXA1	0	2.3166	0.496	0.134	0	cDC2
DYNLT1	1.61998183004528e-228	2.30582	0.266	0.053	5.92929549614873e-224	cDC2
CPVL	0	2.29198	0.616	0.12	0	cDC2
SNX30	1.62307719293428e-286	2.28875	0.331	0.068	5.94062483385877e-282	cDC2
POU2F2	0	2.28455	0.539	0.129	0	cDC2
MXD1	9.04432552133515e-200	2.27763	0.257	0.058	3.31031358406388e-195	cDC2
PRKAG2	0	2.2514	0.542	0.14	0	cDC2
MYO1F	0	2.24422	0.611	0.162	0	cDC2
SPECC1	0	2.24281	0.625	0.156	0	cDC2
LY86	4.36731014037843e-246	2.24258	0.299	0.064	1.59847918447991e-241	cDC2
TRPS1	0	2.22588	0.806	0.287	0	cDC2
ID2	8.24710497164556e-295	2.22202	0.415	0.113	3.01852289067199e-290	cDC2
MIR181A1HG	0	2.218	0.798	0.265	0	cDC2
HLA-DQA1	0	2.21378	0.597	0.161	0	cDC2
NIBAN1	0	2.2118	0.52	0.107	0	cDC2
RBPJ	0	2.18824	0.74	0.232	0	cDC2
IGSF6	2.83584661173745e-207	2.1833	0.258	0.055	1.03794821836203e-202	cDC2
CCSER1	0	2.18238	0.902	0.161	0	cDC2
FNIP2	0	2.16756	0.472	0.105	0	cDC2
ADAMTSL4-AS1	1.16517009173303e-279	2.16172	0.372	0.092	4.26463905275205e-275	cDC2
C9orf72	0	2.16015	0.467	0.117	0	cDC2
CAMK1D	0	2.1548	0.692	0.188	0	cDC2
FNDC3B	0	2.142	0.565	0.156	0	cDC2
PLSCR1	1.94626157663695e-210	2.13438	0.276	0.063	7.12351199664889e-206	cDC2
CYTIP	0	2.13422	0.69	0.218	0	cDC2
MNDA	0	2.12029	0.569	0.155	0	cDC2
AAK1	1.0068519749273e-243	2.10511	0.331	0.081	3.68517891343141e-239	cDC2
SYAP1	1.02450072216459e-214	2.08885	0.3	0.075	3.7497750931946e-210	cDC2
TCTN3	4.85826184996887e-179	2.0604	0.261	0.067	1.77817241970711e-174	cDC2
ZFHX3	6.34883911131392e-287	2.05669	0.385	0.096	2.32373860313201e-282	cDC2
ATP11A	0	2.03685	0.462	0.123	0	cDC2
PPM1L	6.6684289423292e-233	2.03237	0.318	0.079	2.44071167718191e-228	cDC2
AGPAT3	1.06316148726006e-254	2.0314	0.346	0.084	3.89127735952056e-250	cDC2
BACH1	0	2.01545	0.673	0.225	0	cDC2
SBF2	0	2.0116	0.659	0.211	0	cDC2
TENT5A	4.40416848870627e-199	1.99359	0.289	0.075	1.61196970855138e-194	cDC2
ACER3	0	1.9893	0.632	0.189	0	cDC2
AGPS	7.63888768180169e-227	1.98706	0.309	0.075	2.79590928041624e-222	cDC2
TYMP	2.51446910712765e-235	1.97974	0.338	0.087	9.20320837899789e-231	cDC2
SPI1	2.5179587904758e-237	1.96815	0.339	0.087	9.21598096902048e-233	cDC2
LYZ	0	1.95024	0.977	0.569	0	cDC2
HLA-DQB1	0	1.94404	0.642	0.188	0	cDC2
AGTPBP1	0	1.9224	0.864	0.385	0	cDC2
ST3GAL6	1.7408824308594e-207	1.92081	0.293	0.072	6.3718037851885e-203	cDC2
COTL1	0	1.91854	0.504	0.154	0	cDC2
USP3	0	1.91382	0.879	0.41	0	cDC2
CPNE8	3.22950431661588e-270	1.9015	0.42	0.123	1.18203087492458e-265	cDC2
FMNL1	7.75691838356768e-246	1.8818	0.379	0.107	2.83910969756961e-241	cDC2
BASP1	2.08425373401728e-167	1.88178	0.262	0.071	7.62857709187663e-163	cDC2
HDAC4	3.47903548918322e-228	1.88129	0.353	0.098	1.27336177939595e-223	cDC2
PDE8A	1.46944107255949e-176	1.88057	0.258	0.065	5.378301269675e-172	cDC2
LIMS1	1.80803133981731e-230	1.8626	0.35	0.096	6.61757550686535e-226	cDC2
PPP1CB	0	1.85689	0.585	0.21	0	cDC2
NAIP	4.87187980075515e-206	1.85169	0.315	0.084	1.78315672587439e-201	cDC2
CDK14	2.05788855706767e-259	1.84569	0.391	0.108	7.53207790772338e-255	cDC2
HIPK3	0	1.84039	0.555	0.198	0	cDC2
MAP3K3	6.95215482281781e-241	1.83962	0.382	0.11	2.54455818669955e-236	cDC2
TES	6.20320649703231e-196	1.81017	0.31	0.085	2.2704356099788e-191	cDC2
RAB8B	2.32783215112676e-189	1.79179	0.299	0.082	8.52009845633904e-185	cDC2
KDM7A	0	1.78294	0.589	0.202	0	cDC2
PRKCE	0	1.7747	0.611	0.222	0	cDC2
FLNA	3.66532815358456e-222	1.75708	0.382	0.118	1.34154675749348e-217	cDC2
FOXN3	0	1.75503	0.863	0.402	0	cDC2
REV3L	0	1.75292	0.609	0.218	0	cDC2
ASAP1	0	1.74352	0.629	0.17	0	cDC2
IPMK	1.30217384275211e-215	1.7241	0.369	0.112	4.766086481857e-211	cDC2
LCP2	2.88153342475284e-247	1.71675	0.43	0.137	1.05467004879379e-242	cDC2
CMIP	2.24419071130108e-297	1.71192	0.513	0.17	8.21396242243307e-293	cDC2
FYN	0	1.71154	0.667	0.243	0	cDC2
DIAPH1	5.36052186944607e-303	1.71098	0.571	0.218	1.96200460943596e-298	cDC2
PTK2B	4.58540772740139e-286	1.70289	0.509	0.174	1.67830508230618e-281	cDC2
PLXNC1	1.3833075209442e-235	1.69473	0.427	0.141	5.06304385740786e-231	cDC2
MCL1	2.14101467030908e-252	1.69418	0.485	0.174	7.83632779479826e-248	cDC2
SMAP2	0	1.69212	0.566	0.209	0	cDC2
HEATR5A	8.59687961399828e-152	1.67357	0.269	0.081	3.14654390751951e-147	cDC2
FGL2	1.60140693999409e-302	1.65663	0.5	0.156	5.86130954107236e-298	cDC2
LST1	3.4550979011508e-149	1.63961	0.278	0.087	1.26460038280021e-144	cDC2
CPPED1	5.38226336349462e-274	1.62301	0.548	0.208	1.96996221367267e-269	cDC2
CD44	4.35526345347836e-290	1.61601	0.658	0.307	1.59406997660761e-285	cDC2
RPS6KA5	6.30533389076053e-198	1.61006	0.363	0.115	2.30781525735726e-193	cDC2
SCLT1	0	1.60732	0.771	0.401	0	cDC2
RPS6KC1	0	1.60209	0.605	0.21	0	cDC2
ITGB2	2.67016304818721e-223	1.59667	0.425	0.143	9.77306377267001e-219	cDC2
DISC1	0	1.59663	0.763	0.324	0	cDC2
CALCRL	6.58661421212926e-127	1.594	0.302	0.116	2.41076666778143e-122	cDC2
USP3-AS1	1.41748251731156e-158	1.5815	0.308	0.1	5.18812776161205e-154	cDC2
CTNND1	4.6620983264947e-182	1.57978	0.356	0.117	1.70637460848032e-177	cDC2
CAST	3.9158313941029e-280	1.57953	0.545	0.2	1.4332334485556e-275	cDC2
VSIR	7.4718353140327e-166	1.57946	0.32	0.104	2.73476644328911e-161	cDC2
KLHL5	4.62630098056093e-219	1.56921	0.422	0.143	1.69327242189511e-214	cDC2
LITAF	1.00276705734842e-163	1.5569	0.361	0.133	3.67022770660096e-159	cDC2
DENND4A	0	1.55282	0.734	0.373	0	cDC2
CHD1	0	1.53897	0.67	0.286	0	cDC2
RCC2	6.60439571678474e-159	1.53727	0.346	0.124	2.41727487630038e-154	cDC2
KLHL2	4.42568077644865e-150	1.53385	0.309	0.106	1.61984342098797e-145	cDC2
STK17B	0	1.53255	0.989	0.748	0	cDC2
SRGN	0	1.52248	0.864	0.493	0	cDC2
SIK3	0	1.52204	0.811	0.431	0	cDC2
FAM135A	9.29681995225346e-217	1.5183	0.394	0.125	3.40272907072429e-212	cDC2
GNA13	1.4129028817813e-160	1.51088	0.372	0.141	5.17136583760773e-156	cDC2
TLE4	6.17126409609784e-222	1.49611	0.48	0.184	2.25874437181277e-217	cDC2
KCNQ1	1.48604266910308e-180	1.48351	0.368	0.125	5.43906477318418e-176	cDC2
LRRK2	2.18403238946211e-226	1.48064	0.471	0.171	7.99377694867025e-222	cDC2
AGO4	4.27882023355157e-166	1.47677	0.371	0.138	1.56609099368221e-161	cDC2
ATG7	0	1.47535	0.686	0.319	0	cDC2
HLA-DRB1	0	1.47263	0.976	0.697	0	cDC2
ATXN1	1.40690539232797e-151	1.47164	0.322	0.113	5.14941442645961e-147	cDC2
APAF1	1.50306972435993e-240	1.4639	0.535	0.216	5.50138549812978e-236	cDC2
MAT2A	1.53435776467968e-158	1.4614	0.361	0.133	5.61590285450409e-154	cDC2
CIITA	0	1.45494	0.705	0.325	0	cDC2
CSGALNACT2	7.1111300437944e-271	1.43761	0.602	0.252	2.60274470732919e-266	cDC2
GCNT2	1.85894563783742e-122	1.4287	0.274	0.097	6.80392692904874e-118	cDC2
CPQ	1.39987452750717e-228	1.42404	0.527	0.217	5.12368075812898e-224	cDC2
CKLF	6.35974636327402e-116	1.40158	0.27	0.098	2.32773076642192e-111	cDC2
MANBA	1.1025263021554e-285	1.40109	0.653	0.293	4.03535651851898e-281	cDC2
IL17RA	2.52443658291653e-214	1.38532	0.512	0.203	9.23969033713279e-210	cDC2
ANKS1A	5.63293380373242e-198	1.38003	0.456	0.175	2.0617101015041e-193	cDC2
NFKBIA	2.41776880101992e-127	1.37555	0.334	0.133	8.84927558861301e-123	cDC2
PIK3CB	8.68225308548529e-253	1.37408	0.501	0.174	3.17779145181847e-248	cDC2
RILPL2	5.07106979913253e-119	1.37107	0.302	0.116	1.8560622571805e-114	cDC2
IFNGR1	1.88381099626263e-170	1.37024	0.431	0.176	6.89493662742084e-166	cDC2
IL6R	3.72112276681262e-198	1.36805	0.471	0.184	1.36196814388109e-193	cDC2
CCDC6	1.20401831051823e-181	1.36435	0.433	0.17	4.40682741832778e-177	cDC2
MCTP1	0	1.36286	0.807	0.44	0	cDC2
FTH1	0	1.35028	0.784	0.41	0	cDC2
XYLT1	2.21958790705493e-209	1.35005	0.506	0.205	8.12391369861175e-205	cDC2
PTPRC	0	1.3452	0.996	0.848	0	cDC2
ANXA2	5.3055572394468e-159	1.34418	0.405	0.163	1.94188700520992e-154	cDC2
PRCP	1.52791241148996e-124	1.34384	0.279	0.098	5.59231221729439e-120	cDC2
CMTM6	4.46580127837444e-165	1.33762	0.425	0.174	1.63452792589783e-160	cDC2
HGSNAT	1.32096816746199e-130	1.33537	0.314	0.117	4.83487558972762e-126	cDC2
SPTLC2	2.35781625231689e-233	1.33376	0.598	0.268	8.62984326510504e-229	cDC2
NR1D2	1.69560803531533e-127	1.3226	0.335	0.133	6.20609497005765e-123	cDC2
CTNNB1	1.02732755246194e-218	1.32103	0.652	0.342	3.76012157476596e-214	cDC2
LRRFIP1	0	1.31968	0.882	0.564	0	cDC2
ARL15	9.73215099958315e-288	1.30457	0.692	0.324	3.56206458735743e-283	cDC2
GRK3	0	1.30303	0.792	0.415	0	cDC2
JAK2	0	1.29684	0.918	0.609	0	cDC2
ATG3	2.13034202751107e-93	1.29562	0.255	0.101	7.79726485489326e-89	cDC2
EXOC6B	2.69550465375561e-115	1.29319	0.274	0.101	9.86581658321093e-111	cDC2
CPEB2	5.81883612560964e-98	1.29157	0.26	0.102	2.12975221033439e-93	cDC2
RAP1A	1.01357507155104e-262	1.28734	0.647	0.29	3.70978611938397e-258	cDC2
AHNAK	5.64045775504509e-291	1.28576	0.741	0.39	2.06446394292405e-286	cDC2
BORCS5	1.02798075747281e-104	1.27536	0.303	0.126	3.76251237042622e-100	cDC2
MSRA	2.85670780611562e-101	1.27451	0.27	0.106	1.04558362411638e-96	cDC2
NFE2L2	2.04738937332359e-167	1.27448	0.471	0.205	7.49364984530166e-163	cDC2
CXCR4	1.32049718706556e-111	1.27291	0.299	0.117	4.83315175437867e-107	cDC2
IQGAP1	3.51700679084068e-304	1.26139	0.77	0.405	1.2872596555156e-299	cDC2
DOCK11	1.39291777751291e-222	1.26047	0.607	0.28	5.09821835747501e-218	cDC2
FKBP5	2.69003824047466e-307	1.25491	0.78	0.425	9.8458089639613e-303	cDC2
EZR	8.55354975206889e-132	1.25286	0.404	0.178	3.13068474475473e-127	cDC2
MFSD1	8.82452163174353e-116	1.25226	0.329	0.135	3.22986316243445e-111	cDC2
ANXA5	2.61539135701926e-95	1.25208	0.26	0.102	9.5725939058262e-91	cDC2
GPCPD1	1.1404000288747e-197	1.24949	0.618	0.317	4.17397814568429e-193	cDC2
FBXL5	6.7335047059943e-188	1.24733	0.562	0.268	2.46453005744097e-183	cDC2
DDX21	5.8399413157739e-206	1.24702	0.585	0.275	2.1374769209864e-201	cDC2
MOB3A	4.31894293736562e-98	1.24065	0.272	0.108	1.58077630450519e-93	cDC2
LIMD2	5.1072010172242e-105	1.23892	0.299	0.122	1.86928664431423e-100	cDC2
HLA-DRA	0	1.22679	0.983	0.821	0	cDC2
PARP8	4.93908136791964e-260	1.22562	0.723	0.381	1.80775317147227e-255	cDC2
NDFIP1	1.45524218081586e-138	1.21903	0.389	0.16	5.32633190600413e-134	cDC2
RTN4	9.82709678505501e-261	1.2151	0.739	0.393	3.59681569429798e-256	cDC2
MAML3	0	1.2072	0.849	0.473	0	cDC2
HLA-DMB	6.85057025508128e-170	1.2025	0.493	0.218	2.5073772190623e-165	cDC2
HLA-DPB1	0	1.19925	0.893	0.559	0	cDC2
MSN	3.8513154879391e-107	1.19671	0.312	0.128	1.40961998174059e-102	cDC2
HIVEP2	7.71162333350233e-134	1.18994	0.392	0.17	2.82253125629519e-129	cDC2
PDLIM5	2.78517581262383e-112	1.18269	0.355	0.157	1.01940219917845e-107	cDC2
EMP3	1.34557909927089e-120	1.18189	0.357	0.148	4.92495406124139e-116	cDC2
BMP2K	1.08793055257033e-116	1.1786	0.534	0.311	3.98193461546267e-112	cDC2
RAB11A	4.69246322084349e-120	1.17628	0.387	0.174	1.71748846346093e-115	cDC2
VPS35	1.72733399643934e-105	1.17081	0.329	0.142	6.32221516036763e-101	cDC2
RCOR1	2.707085481677e-168	1.16777	0.528	0.251	9.90820357148598e-164	cDC2
LY75	2.85320971369112e-104	1.15074	0.321	0.137	1.04430328730809e-99	cDC2
CUL1	9.28597882056085e-118	1.14972	0.393	0.178	3.39876110811348e-113	cDC2
YBX1	5.65767847169127e-120	1.14964	0.388	0.173	2.07076689742372e-115	cDC2
DOCK8	0	1.1416	0.946	0.685	0	cDC2
FAM49A	4.13657754384634e-152	1.1333	0.523	0.259	1.5140287468232e-147	cDC2
KIDINS220	3.50826561284392e-103	1.12476	0.34	0.151	1.284060296957e-98	cDC2
LAPTM5	6.2315046005403e-127	1.1213	0.429	0.197	2.28079299884376e-122	cDC2
PRKD3	9.38687290714772e-110	1.12068	0.346	0.15	3.43568935274514e-105	cDC2
FAM126A	3.660848579637e-107	1.12	0.346	0.152	1.33990718863294e-102	cDC2
JARID2	2.01597784074266e-288	1.11885	0.851	0.56	7.37868049490221e-284	cDC2
PGK1	1.02761629686833e-109	1.11807	0.365	0.164	3.76117840816779e-105	cDC2
BID	5.56704982601776e-98	1.11298	0.353	0.165	2.03759590682076e-93	cDC2
DENND5A	1.00872602818273e-90	1.11133	0.286	0.121	3.6920381357516e-86	cDC2
OGFRL1	4.68161288912678e-108	1.10879	0.407	0.196	1.71351713354929e-103	cDC2
RAB7A	9.97768772161308e-178	1.10144	0.629	0.335	3.6519334829876e-173	cDC2
SPIDR	1.53422336213086e-191	1.09867	0.619	0.312	5.61541092773515e-187	cDC2
ZNF516	1.30491497305462e-96	1.09402	0.313	0.138	4.77611929287722e-92	cDC2
PNPLA8	1.236944729815e-79	1.08214	0.261	0.112	4.52734140559589e-75	cDC2
AGO2	1.78491664016939e-75	1.07834	0.259	0.114	6.532973394684e-71	cDC2
CNTLN	1.37594403322606e-93	1.06215	0.321	0.145	5.03609275601069e-89	cDC2
SQSTM1	2.98442521972118e-81	1.05954	0.337	0.169	1.09232947467015e-76	cDC2
PPTC7	6.33730663532719e-71	1.05889	0.252	0.113	2.3195176015961e-66	cDC2
RASSF3	1.21692919982207e-85	1.05343	0.312	0.145	4.45408256426876e-81	cDC2
CEP170	1.59070062984466e-136	1.05335	0.516	0.259	5.82212337529442e-132	cDC2
DYNC1LI1	2.71565752543352e-77	1.05007	0.272	0.122	9.93957810883925e-73	cDC2
GNAI3	1.54243972501543e-84	1.04775	0.316	0.147	5.64548363752896e-80	cDC2
CEP85L	1.15153270201769e-99	1.04313	0.43	0.225	4.21472484265496e-95	cDC2
ELOVL5	2.63994011226164e-101	1.03965	0.375	0.177	9.66244480488883e-97	cDC2
TNRC18	5.23852721664797e-88	1.03726	0.329	0.154	1.91735334656532e-83	cDC2
SNX2	3.97233001148711e-101	1.03117	0.399	0.195	1.4539125075044e-96	cDC2
SSBP2	3.3897188417071e-156	1.03028	0.589	0.316	1.24067099325321e-151	cDC2
HLA-DMA	1.60991768857907e-116	1.02895	0.445	0.216	5.89245973196825e-112	cDC2
ZC3HAV1	6.48349085189155e-89	1.02498	0.42	0.228	2.37302248670083e-84	cDC2
OXSR1	2.07593122026113e-74	1.02316	0.285	0.135	7.59811585927778e-70	cDC2
HERC3	6.39849829191053e-111	1.02109	0.418	0.2	2.34191435982217e-106	cDC2
ANKRD13D	1.45093667692519e-68	1.01918	0.264	0.123	5.3105733312139e-64	cDC2
PELI2	1.36650581320376e-117	1.01506	0.479	0.25	5.00154792690707e-113	cDC2
HEXB	2.42401261771498e-76	1.01462	0.288	0.133	8.8721285820986e-72	cDC2
ARL4C	3.22790494684473e-97	1.01387	0.42	0.217	1.18144548959464e-92	cDC2
CLIP1	2.25472861009185e-92	1.01173	0.345	0.161	8.25253218579719e-88	cDC2
PACSIN2	1.29107268017189e-96	1.0091	0.419	0.215	4.72545511669712e-92	cDC2
XPR1	3.19448898183264e-90	1.00234	0.337	0.158	1.16921491224057e-85	cDC2
STK3	8.22944000339686e-126	1.00197	0.467	0.229	3.01205733564329e-121	cDC2
EFR3A	3.95702219834983e-111	0.999656	0.43	0.212	1.44830969481802e-106	cDC2
EVI5	1.1331560380404e-164	0.999236	0.623	0.328	4.14746441483166e-160	cDC2
REL	2.13786675590322e-165	0.979542	0.661	0.373	7.82480611328139e-161	cDC2
PRKCA	1.52924407016337e-101	0.977072	0.453	0.245	5.59718622120496e-97	cDC2
ENO1	1.2965609742288e-80	0.974149	0.331	0.16	4.74554282177484e-76	cDC2
ANO6	3.68294876435751e-113	0.972527	0.457	0.23	1.34799607724249e-108	cDC2
MYH9	1.04519663517073e-108	0.966593	0.462	0.234	3.82552420438837e-104	cDC2
SLC25A13	5.22392566011924e-117	0.965601	0.459	0.226	1.91200903086024e-112	cDC2
TPK1	1.07899066620494e-116	0.965444	0.509	0.274	3.9492137373767e-112	cDC2
AP1S2	1.37358006797358e-100	0.965428	0.464	0.249	5.0274404067901e-96	cDC2
CEP83	1.94974586375213e-78	0.961143	0.32	0.158	7.13626483591916e-74	cDC2
RHOQ	8.15705712168105e-64	0.957457	0.253	0.119	2.98556447710648e-59	cDC2
MACF1	9.81858488042348e-144	0.956555	0.612	0.346	3.5937002520838e-139	cDC2
VMP1	2.0658212516562e-100	0.955177	0.473	0.256	7.56111236318687e-96	cDC2
MT-CYB	0	0.951372	1	0.999	0	cDC2
KDM2B	7.96336500764007e-63	0.946562	0.274	0.135	2.91467122644634e-58	cDC2
PLCB1	4.69037051033013e-50	0.945663	0.313	0.184	1.71672251048593e-45	cDC2
ARL8B	7.07963073131078e-78	0.94381	0.33	0.162	2.59121564396706e-73	cDC2
SPOPL	6.53546222413302e-112	0.93791	0.523	0.285	2.39204452865493e-107	cDC2
TNFSF13B	2.46168675352678e-98	0.937829	0.44	0.231	9.01001968658335e-94	cDC2
ADGRE5	3.12075530455556e-60	0.937785	0.308	0.164	1.14222764902038e-55	cDC2
ATXN2	1.08240545496539e-87	0.93656	0.358	0.173	3.96171220571883e-83	cDC2
STK4	6.27873378404526e-141	0.934352	0.643	0.378	2.2980793522984e-136	cDC2
EEA1	7.29891975774011e-76	0.930355	0.346	0.176	2.67147762053046e-71	cDC2
SIRT1	4.72905990075029e-59	0.929605	0.272	0.136	1.73088321427361e-54	cDC2
PDZD8	1.18667663215088e-74	0.929049	0.303	0.146	4.34335514133544e-70	cDC2
ABR	7.44959774555086e-74	0.928856	0.327	0.163	2.72662727084907e-69	cDC2
SIK2	8.61820397135914e-57	0.923359	0.251	0.125	3.15434883555716e-52	cDC2
MT-CO3	0	0.917362	1	1	0	cDC2
NUMB	8.91419383665677e-155	0.917185	0.679	0.397	3.26268408615474e-150	cDC2
ST8SIA4	3.0647339893965e-94	0.915211	0.406	0.205	1.12172328745901e-89	cDC2
WNK1	2.89532240995765e-115	0.913864	0.518	0.274	1.0597169552686e-110	cDC2
CERT1	2.90963379540538e-96	0.913248	0.485	0.27	1.06495506545632e-91	cDC2
MAP3K8	8.32624122231217e-78	0.91305	0.495	0.31	3.04748754977848e-73	cDC2
CD55	4.73529911763028e-131	0.91297	0.625	0.369	1.73316683004386e-126	cDC2
SNRK	6.58577357614661e-59	0.908637	0.267	0.132	2.41045898660542e-54	cDC2
NCOA2	2.86923356721237e-138	0.903903	0.645	0.385	1.0501681779354e-133	cDC2
WSB1	5.9624091386003e-96	0.902776	0.469	0.254	2.18230136881909e-91	cDC2
MAPK14	1.15107955723171e-103	0.902533	0.499	0.27	4.21306628742378e-99	cDC2
ATRN	1.05867711847663e-69	0.89865	0.308	0.154	3.87486412133631e-65	cDC2
DEK	7.56896376453762e-73	0.897547	0.352	0.182	2.77031642745842e-68	cDC2
TBC1D22A	2.84777155400928e-130	0.896051	0.64	0.382	1.04231286648294e-125	cDC2
PIK3C2A	8.31970828267367e-84	0.892221	0.401	0.211	3.04509642854139e-79	cDC2
RGS18	5.10636127722204e-65	0.889052	0.293	0.145	1.86897929107604e-60	cDC2
MAP2K1	1.54384465661313e-122	0.888246	0.553	0.302	5.65062582766972e-118	cDC2
DECR1	1.40388792976712e-90	0.887244	0.422	0.219	5.13837021174065e-86	cDC2
PIK3CA	2.19068727996734e-67	0.881512	0.298	0.147	8.01813451340847e-63	cDC2
GLUD1	2.64243346781677e-59	0.880569	0.275	0.139	9.67157073555614e-55	cDC2
CCNY	2.49898282727429e-116	0.875345	0.562	0.315	9.14652704610664e-112	cDC2
CELF2	0	0.875278	0.962	0.793	0	cDC2
FAR1	6.56001968370472e-118	0.873243	0.605	0.355	2.40103280443277e-113	cDC2
ZFYVE16	3.65306643832203e-60	0.872608	0.288	0.146	1.33705884709025e-55	cDC2
INSR	9.02005179811673e-57	0.8701	0.266	0.134	3.30142915862871e-52	cDC2
MT-ATP8	3.49265029873169e-184	0.868419	0.804	0.534	1.27834493583879e-179	cDC2
CAB39	8.98624603148278e-92	0.863151	0.495	0.282	3.28905590998301e-87	cDC2
NFKBIZ	2.11198676731519e-84	0.862292	0.459	0.26	7.73008276705034e-80	cDC2
CDC42	6.37387440272484e-82	0.860892	0.435	0.238	2.33290177014132e-77	cDC2
TET3	6.2812816341715e-93	0.857497	0.445	0.233	2.29901189092311e-88	cDC2
ALPK1	2.11703190176546e-55	0.857164	0.273	0.141	7.74854846365178e-51	cDC2
DNAJC15	1.89259908593354e-68	0.856515	0.348	0.184	6.92710191442537e-64	cDC2
NEGR1	3.8183934138242e-174	0.854956	0.78	0.515	1.3975701733938e-169	cDC2
OSBPL3	1.03028087791322e-71	0.854467	0.282	0.132	3.77093104125016e-67	cDC2
DIP2B	3.33258984244986e-83	0.852371	0.408	0.216	1.21976120823507e-78	cDC2
RAD23B	1.27317083127777e-72	0.847239	0.346	0.178	4.65993255955976e-68	cDC2
FBXW7	1.3146568736945e-169	0.846949	0.79	0.521	4.81177562340923e-165	cDC2
MBNL1	0	0.840655	0.995	0.932	0	cDC2
HLA-DPA1	1.10836274485296e-195	0.837534	0.815	0.526	4.05671848243633e-191	cDC2
CBL	1.19554035590694e-86	0.836408	0.415	0.217	4.37579725665498e-82	cDC2
PHF20	3.53496194797947e-82	0.835198	0.445	0.246	1.29383142257997e-77	cDC2
FBXO33	1.03017613653799e-73	0.835052	0.363	0.19	3.77054767734269e-69	cDC2
AHCYL2	1.43816181089491e-83	0.833548	0.391	0.203	5.26381604405647e-79	cDC2
PACS1	5.37739868197911e-74	0.827075	0.371	0.197	1.96818169159117e-69	cDC2
NFKB1	4.61431951602342e-118	0.826526	0.636	0.384	1.68888708605973e-113	cDC2
SNX14	1.02594860182336e-76	0.820827	0.4	0.215	3.75507447753366e-72	cDC2
PDE7A	3.97476475565956e-95	0.820628	0.552	0.329	1.45480364821896e-90	cDC2
MAP3K1	1.39745842119709e-127	0.820257	0.67	0.412	5.11483756742348e-123	cDC2
VIM	8.77158618861822e-175	0.818785	0.833	0.585	3.21048826089615e-170	cDC2
RANBP2	3.44363079744159e-72	0.81737	0.437	0.249	1.26040330817159e-67	cDC2
RABGEF1	3.42215741805283e-80	0.816486	0.432	0.235	1.25254383658151e-75	cDC2
TPM3	3.03501702822762e-85	0.814232	0.485	0.271	1.11084658250159e-80	cDC2
VPS8	1.4196158198437e-78	0.812132	0.448	0.254	5.19593586220993e-74	cDC2
MTMR3	5.58869528136661e-52	0.811894	0.263	0.135	2.04551835993299e-47	cDC2
TANK	1.34284341977296e-92	0.809751	0.562	0.345	4.91494120071103e-88	cDC2
RC3H1	2.83192263144502e-107	0.8088	0.605	0.365	1.03651200233519e-102	cDC2
ZNF710	1.65536572648859e-63	0.803726	0.366	0.205	6.05880409552088e-59	cDC2
CACUL1	5.98278900471333e-58	0.802402	0.339	0.186	2.18976060361513e-53	cDC2
NOTCH2	3.27730747685195e-104	0.800413	0.578	0.338	1.19952730960258e-99	cDC2
CAMK2D	1.39416758684462e-203	0.797131	0.306	0.076	5.10279278460999e-199	cDC2
MYCBP2	1.61439035696419e-166	0.792007	0.819	0.576	5.90883014552465e-162	cDC2
GAPDH	2.19923947937997e-67	0.791945	0.39	0.215	8.04943641847863e-63	cDC2
EIF3A	2.87699222377878e-107	0.789315	0.664	0.429	1.05300792382527e-102	cDC2
STK10	8.3200333947512e-89	0.787471	0.535	0.313	3.04521542281289e-84	cDC2
TRAF3IP3	5.25609305891553e-46	0.786971	0.252	0.132	1.92378262049367e-41	cDC2
SAMHD1	1.03377033358115e-265	0.784214	0.951	0.787	3.78370279794036e-261	cDC2
SLC2A9	1.45207280661966e-50	0.784085	0.301	0.166	5.3147316795086e-46	cDC2
STK38L	1.24483268402965e-67	0.782289	0.403	0.227	4.55621210681692e-63	cDC2
PLEKHO1	4.82790274159746e-49	0.775601	0.289	0.158	1.76706068245209e-44	cDC2
NRIP1	2.58193858515094e-64	0.771533	0.447	0.274	9.45015341551096e-60	cDC2
KPNA3	1.28253455391818e-47	0.767355	0.282	0.155	4.69420472079594e-43	cDC2
USP32	7.54196032767289e-101	0.766674	0.565	0.33	2.76043289953155e-96	cDC2
MAP4K3	7.2525907884535e-76	0.762826	0.437	0.247	2.65452075448187e-71	cDC2
ZNF106	4.94449467354546e-53	0.762238	0.321	0.178	1.80973449546437e-48	cDC2
PICALM	6.18116262074482e-185	0.761591	0.894	0.697	2.26236733081881e-180	cDC2
PSEN1	4.96959983956663e-77	0.759215	0.477	0.275	1.81892323727978e-72	cDC2
FBXO34	3.10394591064567e-59	0.758763	0.355	0.199	1.13607524275542e-54	cDC2
PPP1R12B	1.88759119090437e-50	0.757866	0.266	0.141	6.90877251782909e-46	cDC2
TSC22D2	1.95619540616888e-54	0.756681	0.304	0.163	7.15987080611871e-50	cDC2
FAM168A	2.20970106189373e-51	0.755123	0.268	0.14	8.08772685663722e-47	cDC2
RAB3GAP1	5.13217142815092e-66	0.75202	0.377	0.208	1.87842606441752e-61	cDC2
DOCK10	3.30194674915603e-140	0.751678	0.789	0.544	1.2085455296586e-135	cDC2
EIF4A1	2.21220836437084e-85	0.751133	0.555	0.333	8.0969038344337e-81	cDC2
MAP3K5	3.93840904633676e-128	0.746709	0.748	0.506	1.44149709504972e-123	cDC2
FOXN2	1.28892930053535e-93	0.743393	0.672	0.461	4.71761013288942e-89	cDC2
FYB1	2.86830319799242e-78	0.741118	0.508	0.304	1.0498276534972e-73	cDC2
ATP13A3	3.44855472723585e-56	0.739763	0.334	0.184	1.26220551571559e-51	cDC2
ESYT2	1.86446302152331e-74	0.737477	0.517	0.321	6.82412110507748e-70	cDC2
FXYD5	1.00506157414199e-41	0.736277	0.261	0.144	3.67862586751708e-37	cDC2
USP25	7.3962698571515e-103	0.732566	0.62	0.379	2.70710873041602e-98	cDC2
ITGA4	1.65526858966168e-97	0.730664	0.719	0.515	6.05844856502071e-93	cDC2
MT-CO2	0	0.720022	1	1	0	cDC2
SPAG9	1.54225551966521e-72	0.716672	0.507	0.309	5.64480942752663e-68	cDC2
DENND1B	7.98681469686283e-121	0.71556	0.688	0.422	2.92325404719876e-116	cDC2
DIAPH2	1.76476844665762e-145	0.711011	0.839	0.619	6.45922899161157e-141	cDC2
CDK19	1.27542787917474e-67	0.706723	0.411	0.232	4.66819358056747e-63	cDC2
ECPAS	1.17110261223503e-57	0.705858	0.364	0.206	4.28635267104142e-53	cDC2
HLA-A	2.79897494057017e-99	0.704389	0.672	0.433	1.02445281799809e-94	cDC2
MT-ND4L	4.04855525086862e-128	0.703223	0.775	0.533	1.48181170737042e-123	cDC2
BABAM2	3.68889665853842e-73	0.700837	0.559	0.362	1.35017306599165e-68	cDC2
LINC01619	4.81478764184842e-64	0.699039	0.44	0.263	1.76226042479294e-59	cDC2
GNG2	5.09332505509635e-38	0.698036	0.291	0.175	1.86420790341581e-33	cDC2
DAPP1	2.23861430477226e-50	0.69502	0.377	0.225	8.19355221689694e-46	cDC2
AGFG1	3.61659905950023e-58	0.694675	0.403	0.233	1.32371142176768e-53	cDC2
ATP1B3	6.74582035307926e-43	0.694314	0.317	0.187	2.46903770743054e-38	cDC2
SLC25A6	9.72303130193371e-52	0.693516	0.343	0.193	3.55872668682076e-47	cDC2
DST	1.47197298543492e-89	0.693243	0.563	0.338	5.38756832399035e-85	cDC2
DGKD	2.3056254655735e-50	0.692867	0.317	0.176	8.43881976654556e-46	cDC2
KCTD12	4.08936768726832e-36	0.691623	0.252	0.144	1.49674946721708e-31	cDC2
MARCH1	6.12461070143737e-140	0.691415	0.855	0.678	2.24166876283309e-135	cDC2
ITSN2	4.25741246438113e-103	0.688894	0.687	0.444	1.55825553608814e-98	cDC2
RAPGEF1	2.314844450029e-82	0.687842	0.618	0.398	8.47256217155113e-78	cDC2
MT-ND4	0	0.687309	1	0.999	0	cDC2
S100A9	5.86861399396515e-42	0.687294	0.303	0.174	2.14797140793118e-37	cDC2
MRTFA	3.350037508555e-70	0.686071	0.491	0.294	1.22614722850621e-65	cDC2
CD302	8.39192422801474e-51	0.686034	0.341	0.193	3.07152818669567e-46	cDC2
XRN2	2.28739707988874e-57	0.680387	0.432	0.261	8.37210205210079e-53	cDC2
OSBPL11	1.61801455876592e-43	0.679254	0.331	0.197	5.92209508653913e-39	cDC2
RB1	1.88777911467531e-87	0.677849	0.673	0.45	6.90946033762311e-83	cDC2
ZNF609	1.95916031221922e-73	0.676599	0.56	0.355	7.17072265875358e-69	cDC2
CELF1	4.91170612835809e-82	0.673776	0.629	0.407	1.79773356004034e-77	cDC2
UBR3	1.38000657054499e-68	0.672888	0.511	0.313	5.0509620488517e-64	cDC2
CYB5R4	2.53535897670278e-52	0.670119	0.378	0.224	9.27966739062984e-48	cDC2
ITGAL	7.37107608270668e-33	0.666451	0.251	0.149	2.69788755703147e-28	cDC2
BNIP2	1.0522927111847e-52	0.666108	0.407	0.247	3.85149655220713e-48	cDC2
XPO7	1.69478656677094e-41	0.665362	0.26	0.143	6.20308831303833e-37	cDC2
S100A10	1.77131654376064e-52	0.66516	0.389	0.229	6.48319568181831e-48	cDC2
HSPA9	1.89869776529725e-47	0.66195	0.353	0.208	6.94942369076446e-43	cDC2
GNAQ	4.41477302322866e-185	0.66111	0.931	0.757	1.61585107423192e-180	cDC2
TRAPPC11	1.41793084948062e-38	0.661092	0.269	0.154	5.18976870218401e-34	cDC2
SLC12A6	3.35527706604607e-50	0.65886	0.362	0.213	1.22806495894352e-45	cDC2
UBE2R2	5.70413433418498e-53	0.654267	0.361	0.206	2.08777020765505e-48	cDC2
CASP8	2.81978197027597e-37	0.653814	0.28	0.164	1.03206839894071e-32	cDC2
FNIP1	3.02136854704785e-64	0.653091	0.536	0.347	1.10585110190498e-59	cDC2
COP1	2.82798300330129e-121	0.649182	0.84	0.629	1.0350700590383e-116	cDC2
KMT2C	1.87344535783849e-157	0.64744	0.9	0.711	6.85699735422465e-153	cDC2
RLIM	3.46396117859714e-43	0.646616	0.316	0.182	1.26784443097834e-38	cDC2
GARS-DT	7.00676660326793e-43	0.645991	0.371	0.228	2.5645466444621e-38	cDC2
FKBP15	3.61478131574158e-36	0.64597	0.288	0.171	1.32304610937458e-31	cDC2
MT-CO1	0	0.644138	1	1	0	cDC2
HCLS1	7.28442842713413e-46	0.643433	0.365	0.222	2.66617364861536e-41	cDC2
NDEL1	7.01040653305e-40	0.643028	0.292	0.169	2.56587889516163e-35	cDC2
LRRFIP2	8.81019313199299e-40	0.642062	0.343	0.214	3.22461878824075e-35	cDC2
PIK3R1	2.39845797826326e-46	0.641969	0.371	0.224	8.77859604624135e-42	cDC2
S100A4	1.01408848229214e-70	0.640888	0.589	0.377	3.71166525403747e-66	cDC2
BAZ1A	3.3365040583923e-60	0.640304	0.487	0.301	1.22119385041217e-55	cDC2
ETF1	1.28144631262455e-38	0.640203	0.284	0.164	4.69022164883713e-34	cDC2
STX12	2.87404617387179e-36	0.63409	0.26	0.15	1.05192964009881e-31	cDC2
RUFY3	2.97643499117746e-80	0.630563	0.641	0.422	1.08940497112086e-75	cDC2
PAK2	6.9074330758455e-59	0.628705	0.505	0.32	2.52818958009021e-54	cDC2
PPP2CA	2.26436126525828e-50	0.625826	0.41	0.247	8.28778866697184e-46	cDC2
IL10RA	8.26634374391749e-38	0.624862	0.311	0.186	3.02556447371124e-33	cDC2
GANC	1.10877804252743e-41	0.624093	0.312	0.183	4.05823851345463e-37	cDC2
FLI1	3.87206134668511e-61	0.621886	0.511	0.322	1.41721317350022e-56	cDC2
RASA2	8.24529388901394e-55	0.617105	0.487	0.31	3.01786001631799e-50	cDC2
KMT2E	7.45866534103212e-92	0.615506	0.766	0.548	2.72994610147117e-87	cDC2
OSBPL8	3.0597608052868e-100	0.613996	0.821	0.629	1.11990305234302e-95	cDC2
LGALS1	7.78029886214834e-41	0.612688	0.319	0.187	2.84766718653492e-36	cDC2
PLA2G4A	2.6652915611849e-34	0.609414	0.273	0.163	9.75523364309287e-30	cDC2
HDAC8	8.39813690890022e-48	0.60927	0.361	0.215	3.07380209002657e-43	cDC2
TBC1D9	9.22441483617135e-53	0.609148	0.577	0.408	3.37622807418708e-48	cDC2
STXBP5	7.2146862897742e-56	0.608494	0.493	0.314	2.64064732892026e-51	cDC2
HLA-C	4.10256272106417e-53	0.605868	0.459	0.283	1.5015789815367e-48	cDC2
SSH2	1.30652178573803e-80	0.605015	0.752	0.559	4.78200038797977e-76	cDC2
ZFP36	2.15060157882169e-31	0.604913	0.263	0.157	7.87141683864527e-27	cDC2
WWP2	6.73848896415331e-38	0.603213	0.319	0.194	2.46635434576975e-33	cDC2
UBE2B	4.77129073364754e-32	0.596856	0.293	0.181	1.74634012142234e-27	cDC2
TPP2	2.41921048321763e-40	0.59553	0.361	0.223	8.85455228962485e-36	cDC2
CD36	9.89576028063127e-28	0.595129	0.465	0.35	3.62194722031385e-23	cDC2
GPR183	6.49014627575535e-56	0.594539	0.6	0.427	2.37545843838922e-51	cDC2
CFLAR	5.72797345665971e-44	0.593597	0.398	0.245	2.09649556487202e-39	cDC2
UBR5	1.9548801290813e-53	0.593508	0.501	0.325	7.15505676045047e-49	cDC2
UBE2Q2	3.44926093024717e-30	0.592353	0.251	0.151	1.26246399307977e-25	cDC2
PHLPP1	2.26829624395915e-34	0.591011	0.312	0.195	8.30219108251489e-30	cDC2
MALT1	7.0110050423083e-52	0.589848	0.499	0.32	2.56609795553526e-47	cDC2
SHLD2	7.11183715177063e-38	0.588944	0.31	0.185	2.60300351591957e-33	cDC2
SUMF1	7.21528718189354e-60	0.586261	0.556	0.369	2.64086726144486e-55	cDC2
ZBTB11	3.53545004946654e-29	0.586117	0.251	0.153	1.29401007260525e-24	cDC2
TBC1D23	3.46124570029309e-31	0.585934	0.26	0.156	1.26685053876427e-26	cDC2
ELF1	5.2137282595899e-101	0.583086	0.835	0.642	1.9082766802925e-96	cDC2
FMN1	1.61181026403901e-41	0.582767	0.395	0.254	5.89938674740918e-37	cDC2
PIKFYVE	4.46013151668585e-45	0.581448	0.401	0.247	1.63245273642219e-40	cDC2
VCL	7.1859953002796e-56	0.57801	0.513	0.331	2.63014613985534e-51	cDC2
SOS2	4.21580044586303e-42	0.572827	0.413	0.265	1.54302512119033e-37	cDC2
TGOLN2	3.96732784049465e-31	0.572048	0.264	0.159	1.45208166289945e-26	cDC2
TUT7	1.03892358490642e-38	0.571957	0.347	0.213	3.80256421311598e-34	cDC2
H2AFY	1.19408773887573e-57	0.570522	0.563	0.37	4.37048053305906e-53	cDC2
KLHDC10	7.56928740742251e-31	0.569856	0.251	0.151	2.77043488399071e-26	cDC2
SLC35F5	3.24258849622761e-34	0.56858	0.291	0.176	1.18681981550427e-29	cDC2
KDM4C	2.40824788621359e-61	0.564791	0.621	0.436	8.81442808833035e-57	cDC2
HLA-E	4.84269177198522e-41	0.563429	0.426	0.276	1.77247361546431e-36	cDC2
TET2	7.22066697068823e-115	0.55994	0.876	0.691	2.6428363179416e-110	cDC2
CAPZA2	4.64449542357828e-38	0.558702	0.41	0.267	1.69993176998389e-33	cDC2
RBM39	4.22943576232575e-123	0.55608	0.91	0.764	1.54801578336885e-118	cDC2
HDAC9	3.16229642610267e-184	0.555375	0.986	0.929	1.15743211491784e-179	cDC2
OGDH	1.88001701447315e-31	0.554616	0.281	0.171	6.88105027467319e-27	cDC2
SLC39A11	2.19097271433485e-46	0.553752	0.463	0.302	8.01917923173697e-42	cDC2
GBE1	2.87674098932515e-31	0.550982	0.273	0.167	1.0529159695029e-26	cDC2
ROCK1	8.20178216773106e-77	0.548748	0.776	0.596	3.00193429121124e-72	cDC2
SNX13	2.10244744164172e-45	0.546757	0.43	0.269	7.69516788115287e-41	cDC2
UBE2D3	2.5277456580631e-51	0.545622	0.622	0.44	9.25180188307676e-47	cDC2
DNM1L	5.78919067956624e-43	0.543343	0.386	0.239	2.11890168062804e-38	cDC2
JAML	2.04534767690655e-58	0.54138	0.707	0.522	7.48617703224567e-54	cDC2
STAT3	5.500323274436e-32	0.541318	0.285	0.174	2.01317332167632e-27	cDC2
LAPTM4A	3.54451335877069e-27	0.541153	0.251	0.154	1.29732733444366e-22	cDC2
CST3	6.10706645434675e-112	0.538185	0.848	0.67	2.23524739295545e-107	cDC2
MAML2	7.47753511238897e-51	0.533511	0.449	0.285	2.73685262648549e-46	cDC2
CHPT1	1.61529247052434e-25	0.53212	0.275	0.178	5.91213197136614e-21	cDC2
RNF144B	8.99102882766872e-35	0.530804	0.504	0.365	3.29080646121503e-30	cDC2
ELMO1	2.58003422795915e-120	0.528788	0.913	0.78	9.4431832777533e-116	cDC2
HOOK3	1.70528752717695e-38	0.528778	0.458	0.307	6.24152287822035e-34	cDC2
USP10	7.68566779487921e-37	0.525859	0.351	0.215	2.81303126960374e-32	cDC2
EDEM1	1.05424658744969e-29	0.525437	0.281	0.174	3.85864793472461e-25	cDC2
C20orf194	1.04443376301133e-42	0.523743	0.431	0.276	3.82273201599778e-38	cDC2
PHF21A	1.62880047113691e-45	0.520472	0.486	0.319	5.9615726044082e-41	cDC2
PON2	1.87207701192862e-26	0.517322	0.271	0.171	6.85198907135995e-22	cDC2
SRPK2	4.4121419564799e-44	0.517058	0.547	0.381	1.61488807749121e-39	cDC2
MT-ND3	0	0.516857	1	0.999	0	cDC2
CTSS	2.18434139963677e-48	0.516406	0.615	0.437	7.99490795681055e-44	cDC2
TUBA1B	2.96701196075899e-26	0.513331	0.274	0.172	1.0859560477574e-21	cDC2
SP100	2.76921381105162e-50	0.512629	0.633	0.462	1.013559946983e-45	cDC2
ADCY7	1.67747697948386e-28	0.511041	0.299	0.189	6.13973349260888e-24	cDC2
ARL5A	4.50986369999112e-26	0.510733	0.297	0.193	1.65065521283375e-21	cDC2
HEATR5B	1.20042679946412e-35	0.510035	0.586	0.439	4.39368212871864e-31	cDC2
KCNAB2	2.66038097315549e-29	0.505761	0.311	0.197	9.7372603998464e-25	cDC2
ZEB2	1.76865402750968e-106	0.50506	0.966	0.883	6.47345060608818e-102	cDC2
SGK3	2.7839595066782e-40	0.504475	0.492	0.338	1.01895701903929e-35	cDC2
ITM2B	4.86576411086364e-33	0.504475	0.35	0.221	1.7809183222172e-28	cDC2
CD74	2.65215533194973e-237	0.500656	0.996	0.98	9.7071537304692e-233	cDC2
ENTPD1-AS1	9.01887686196538e-51	0.499032	0.392	0.231	3.30099912024795e-46	cDC2
KIAA1109	3.36240601695122e-44	0.496854	0.517	0.345	1.23067422626432e-39	cDC2
VPS50	3.02368278119254e-32	0.492287	0.358	0.233	1.10669813474428e-27	cDC2
RAP1B	6.5880047220623e-45	0.491977	0.621	0.45	2.41127560832202e-40	cDC2
ERBIN	3.01974119567886e-45	0.48976	0.64	0.475	1.10525547503042e-40	cDC2
HTT	1.43927757158113e-31	0.489436	0.41	0.275	5.2678998397441e-27	cDC2
R3HCC1L	2.56379935070538e-31	0.489291	0.376	0.249	9.38376200351677e-27	cDC2
KPNA1	2.75395965321247e-25	0.488423	0.287	0.186	1.0079767726723e-20	cDC2
FAM120A	5.45402899473018e-30	0.488138	0.392	0.262	1.99622915236119e-25	cDC2
ZNF124	6.6487758110976e-28	0.485981	0.337	0.223	2.43351843461983e-23	cDC2
VPS13B	2.20783518393741e-73	0.485236	0.83	0.662	8.08089755672933e-69	cDC2
CDK17	6.93771829960346e-29	0.484239	0.37	0.247	2.53927427483786e-24	cDC2
DDX3Y	1.05753691825472e-21	0.483796	0.306	0.209	3.8706908745041e-17	cDC2
FBXO11	5.57740561070869e-49	0.483208	0.679	0.505	2.04138622757549e-44	cDC2
SDCCAG8	3.74836940877791e-35	0.482239	0.492	0.347	1.3719406873068e-30	cDC2
PSME4	7.66846104636971e-35	0.482132	0.4	0.261	2.80673342758178e-30	cDC2
PLAGL1	1.07354788154807e-28	0.479954	0.361	0.243	3.9292926012541e-24	cDC2
SH3BGRL	9.28326496745587e-31	0.479332	0.395	0.268	3.39776781073852e-26	cDC2
S100A6	1.53228762496381e-39	0.478546	0.549	0.388	5.60832593613005e-35	cDC2
TXNIP	1.57820832232057e-33	0.478137	0.479	0.331	5.77640028052552e-29	cDC2
SIPA1L3	6.69230751219005e-32	0.477586	0.379	0.251	2.44945147253668e-27	cDC2
CD53	3.89585050443261e-35	0.476579	0.507	0.354	1.42592024312738e-30	cDC2
APC	1.85916359696875e-30	0.476369	0.372	0.248	6.80472468126531e-26	cDC2
SREBF2	2.41872377500409e-21	0.475868	0.258	0.172	8.85277088889248e-17	cDC2
PTP4A2	4.73875134072268e-28	0.475228	0.398	0.275	1.73443037821791e-23	cDC2
RAB11FIP1	6.9374553126793e-44	0.475218	0.661	0.507	2.53917801899375e-39	cDC2
THEMIS2	6.22352278979404e-23	0.474406	0.252	0.161	2.27787157629252e-18	cDC2
GPATCH2L	2.28512565628679e-26	0.472888	0.319	0.208	8.36378841457528e-22	cDC2
ARID1A	1.88726644347154e-31	0.471341	0.421	0.286	6.90758390975017e-27	cDC2
RNF111	5.50482748606844e-29	0.4703	0.424	0.295	2.01482190817591e-24	cDC2
RPL8	2.5360574055985e-48	0.469443	0.684	0.501	9.28222371023107e-44	cDC2
MT-ND5	4.29460527060721e-188	0.467668	0.993	0.969	1.57186847509494e-183	cDC2
GALNT1	2.18226760672072e-26	0.467579	0.306	0.199	7.9873176673585e-22	cDC2
TYROBP	8.72362786260494e-29	0.461371	0.394	0.263	3.19293503399203e-24	cDC2
WDR49	1.99258387873332e-11	0.460822	0.29	0.228	7.29305625455182e-07	cDC2
MTRNR2L12	2.82861335902778e-74	0.460406	0.855	0.696	1.03530077553776e-69	cDC2
PARVG	6.9619649186089e-24	0.459699	0.306	0.201	2.54814877986004e-19	cDC2
RPS9	9.30274488816516e-50	0.457476	0.707	0.53	3.40489765651733e-45	cDC2
RAC1	1.19662691534055e-28	0.456741	0.435	0.304	4.37977417283795e-24	cDC2
ADAM17	1.20135334210688e-20	0.455996	0.298	0.204	4.39707336744539e-16	cDC2
EYA3	2.4946787972229e-27	0.454714	0.276	0.172	9.13077386571552e-23	cDC2
PTEN	1.62146287640209e-64	0.451353	0.861	0.732	5.9347162739193e-60	cDC2
WDR37	6.6625171629856e-22	0.449452	0.281	0.186	2.43854790682436e-17	cDC2
NF1	2.24298738701715e-38	0.445533	0.562	0.402	8.20955813522145e-34	cDC2
NUP153	6.05656453379588e-21	0.444593	0.274	0.183	2.21676318501463e-16	cDC2
NUP98	8.01700112339285e-31	0.443983	0.372	0.241	2.93430258117302e-26	cDC2
FAM117B	1.56968350043349e-29	0.441759	0.442	0.307	5.74519857993661e-25	cDC2
ACTR3	1.20793973783762e-45	0.438593	0.643	0.461	4.42118023445946e-41	cDC2
STAG2	8.6886599935003e-33	0.436257	0.566	0.416	3.18013644422105e-28	cDC2
EIF3K	5.13444903944583e-20	0.435549	0.254	0.167	1.87925969292757e-15	cDC2
PKN2	2.87215425679996e-44	0.43538	0.697	0.524	1.05123717953135e-39	cDC2
STK24	4.27461562102487e-24	0.433207	0.315	0.208	1.56455206345131e-19	cDC2
WDR7	1.11902259082553e-34	0.431017	0.518	0.363	4.09573458468053e-30	cDC2
SUSD6	2.28838071346935e-28	0.430426	0.406	0.276	8.37570224936918e-24	cDC2
SYNCRIP	1.77879822109377e-25	0.430085	0.427	0.303	6.51057936902532e-21	cDC2
MT-ND1	1.96432019708991e-290	0.429782	1	0.999	7.18960835336879e-286	cDC2
ATP6V1A	1.28320660356738e-22	0.428879	0.297	0.198	4.69666448971698e-18	cDC2
PARP4	5.62366173015627e-28	0.427464	0.489	0.352	2.0583164298545e-23	cDC2
ZDHHC20	2.63742097115539e-26	0.42659	0.325	0.212	9.65322449652584e-22	cDC2
GDI2	5.14512462646399e-24	0.425871	0.383	0.266	1.88316706453209e-19	cDC2
ERP44	3.09649886919387e-24	0.425559	0.337	0.226	1.13334955111365e-19	cDC2
CAPZA1	1.50149852691337e-30	0.423017	0.52	0.373	5.49563475835563e-26	cDC2
SSR1	5.29328706681982e-20	0.42219	0.347	0.245	1.93739599932672e-15	cDC2
TTC19	3.93285519144269e-20	0.421552	0.281	0.189	1.43946432861994e-15	cDC2
WAPL	1.15195875023426e-26	0.418469	0.465	0.328	4.21628422173242e-22	cDC2
DDX3X	2.10707647316218e-23	0.418149	0.376	0.259	7.71211059942091e-19	cDC2
RNF13	2.05183765413459e-27	0.417384	0.646	0.513	7.50993099789799e-23	cDC2
CEP350	4.59442318695422e-33	0.41695	0.57	0.413	1.68160483065712e-28	cDC2
DDHD1	2.28775858417469e-28	0.416252	0.414	0.282	8.3734251939378e-24	cDC2
AMD1	2.48697605086159e-20	0.414028	0.256	0.168	9.10258104375851e-16	cDC2
G3BP2	4.66726030669433e-22	0.412326	0.296	0.196	1.70826394485319e-17	cDC2
MCM9	5.17194514374877e-21	0.412239	0.306	0.211	1.89298364206349e-16	cDC2
SLC20A2	2.32204771731861e-20	0.412122	0.274	0.184	8.49892685015785e-16	cDC2
PLCL2	2.09809383190349e-43	0.41041	0.636	0.45	7.67923323414997e-39	cDC2
IBTK	1.45261564387342e-21	0.408943	0.295	0.198	5.31671851814112e-17	cDC2
SENP7	3.21125121205447e-22	0.408195	0.304	0.201	1.17535005612406e-17	cDC2
TMEM123	4.16260404367823e-17	0.407667	0.253	0.172	1.52355470602667e-12	cDC2
AFTPH	7.06817519513229e-31	0.404203	0.506	0.355	2.58702280317037e-26	cDC2
KIAA2026	2.16675427587356e-21	0.401245	0.352	0.248	7.93053732512482e-17	cDC2
ARHGEF6	1.47496307199251e-18	0.399118	0.26	0.176	5.39851233979979e-14	cDC2
ANKUB1	6.28393083471226e-18	0.39692	0.266	0.181	2.29998152481303e-13	cDC2
LPGAT1	5.99656336366481e-27	0.396225	0.466	0.335	2.19480215673496e-22	cDC2
AKAP13	9.9536147914485e-80	0.39518	0.948	0.846	3.64312254981807e-75	cDC2
SPEN	1.62862606519623e-20	0.394749	0.333	0.232	5.96093426122471e-16	cDC2
TMEM87A	5.64435087924115e-22	0.39347	0.364	0.256	2.06588886531105e-17	cDC2
RAB2A	1.03044416645394e-27	0.393364	0.484	0.347	3.77152869363807e-23	cDC2
PJA2	5.17915570806415e-23	0.392691	0.314	0.209	1.89562278070856e-18	cDC2
LYPLAL1	3.16721281371487e-18	0.391738	0.284	0.198	1.15923156194778e-13	cDC2
YWHAB	1.94256365862929e-23	0.391177	0.383	0.261	7.10997724694906e-19	cDC2
USP4	1.21462285869672e-18	0.390131	0.297	0.205	4.44564112511588e-14	cDC2
RPLP1	1.48852475172408e-97	0.389404	0.97	0.907	5.4481494437853e-93	cDC2
EEF2	1.84891886391704e-20	0.388965	0.338	0.234	6.76722793382276e-16	cDC2
SPOP	2.59371250857327e-20	0.387564	0.349	0.246	9.49324715262903e-16	cDC2
MARCH6	3.33755987764873e-23	0.387374	0.377	0.259	1.22158029081821e-18	cDC2
YWHAZ	4.60608021927733e-41	0.387314	0.736	0.58	1.6858714210577e-36	cDC2
CYLD	9.07151086654452e-23	0.384137	0.377	0.263	3.32026369226396e-18	cDC2
EP300	6.8901436606054e-27	0.381521	0.498	0.36	2.52186148121818e-22	cDC2
ANKRD44	2.20075057091768e-70	0.381321	0.916	0.804	8.05496716461579e-66	cDC2
ARPC1B	7.83794717161649e-26	0.381307	0.517	0.377	2.86876704428335e-21	cDC2
IFI16	9.81506647203646e-19	0.37993	0.388	0.284	3.59241247943007e-14	cDC2
FLT3	1.53932785591681e-39	0.379441	0.74	0.591	5.63409388544112e-35	cDC2
ARPC5	1.16641159082691e-17	0.379327	0.281	0.193	4.26918306358557e-13	cDC2
PPIP5K2	1.29754646994418e-24	0.378175	0.44	0.313	4.74914983464268e-20	cDC2
BTBD9	1.78924306206601e-34	0.37789	0.52	0.363	6.54880853146782e-30	cDC2
TBC1D5	5.90818519280084e-57	0.377483	0.884	0.763	2.16245486241704e-52	cDC2
ROCK2	1.20030149454365e-20	0.377011	0.293	0.198	4.39322350017921e-16	cDC2
DSE	4.66474888695417e-19	0.372388	0.309	0.213	1.7073447401141e-14	cDC2
GAB3	3.78386471391771e-16	0.370679	0.337	0.245	1.38493232394102e-11	cDC2
CCNK	7.78031575487402e-18	0.369094	0.251	0.167	2.84767336944144e-13	cDC2
MAP4K5	5.00445097565666e-19	0.368812	0.356	0.255	1.83167910160009e-14	cDC2
RANBP9	1.0577779661271e-20	0.368646	0.321	0.22	3.87157313382179e-16	cDC2
ATR	2.02539712492823e-26	0.367879	0.479	0.346	7.41315601694981e-22	cDC2
PREX1	1.55057746194661e-23	0.36746	0.451	0.324	5.6752685684708e-19	cDC2
PRMT2	2.43909453051161e-18	0.366793	0.418	0.31	8.92732989112553e-14	cDC2
ZFC3H1	3.72002699978418e-26	0.36668	0.558	0.416	1.36156708219101e-21	cDC2
CHD6	1.49850259351076e-24	0.366403	0.425	0.296	5.48466934250872e-20	cDC2
ARMH3	7.10252766135077e-23	0.366149	0.445	0.319	2.59959614933099e-18	cDC2
TMEM65	3.03727672476557e-22	0.365589	0.31	0.209	1.11167365403145e-17	cDC2
SMARCA2	9.96493661116091e-24	0.363989	0.505	0.373	3.64726644905101e-19	cDC2
CORO1A	1.86551178144287e-21	0.363422	0.432	0.307	6.82795967125906e-17	cDC2
CTBP2	2.83290420938597e-23	0.360303	0.377	0.26	1.03687126967736e-18	cDC2
SIL1	1.14932535311109e-16	0.359567	0.255	0.174	4.20664572492191e-12	cDC2
KPNA4	2.67934948583018e-16	0.359542	0.281	0.197	9.80668705308704e-12	cDC2
TBC1D1	4.4449148086719e-19	0.358712	0.412	0.303	1.626883269122e-14	cDC2
MAPK1	2.77030426916376e-20	0.358163	0.476	0.357	1.01395906555663e-15	cDC2
KHDRBS1	7.09295330067074e-18	0.356929	0.338	0.239	2.5960918375785e-13	cDC2
LPP	6.90332748536178e-36	0.355732	0.74	0.596	2.52668689291726e-31	cDC2
DCP2	1.77854971764448e-15	0.35353	0.31	0.224	6.50966982155056e-11	cDC2
SRSF5	6.49576777700035e-18	0.352967	0.447	0.334	2.3775159640599e-13	cDC2
CMC1	1.53451425086249e-16	0.352416	0.274	0.191	5.61647560958181e-12	cDC2
LSP1	1.2633180397488e-19	0.350943	0.396	0.283	4.62387035728459e-15	cDC2
TRAK1	2.99498357464486e-21	0.350324	0.481	0.354	1.09619393815577e-16	cDC2
GLYR1	2.04897424319035e-17	0.349985	0.251	0.168	7.49945062750099e-13	cDC2
WIPF1	2.60170339772807e-21	0.348554	0.444	0.322	9.52249460602453e-17	cDC2
QKI	2.10949650752532e-53	0.348111	0.903	0.789	7.72096816719341e-49	cDC2
COX4I1	1.69460201762231e-19	0.347663	0.346	0.24	6.20241284469942e-15	cDC2
ATF6	1.87881083395075e-22	0.346953	0.395	0.276	6.87663553334314e-18	cDC2
BAZ2B	3.8757925104754e-34	0.34694	0.766	0.637	1.4185788167591e-29	cDC2
RAF1	3.14231335625727e-19	0.344121	0.307	0.209	1.15011811152372e-14	cDC2
NSF	1.96981324861235e-16	0.342512	0.263	0.18	7.20971347124606e-12	cDC2
UBR4	8.9373764249895e-14	0.339139	0.251	0.177	3.27116914531041e-09	cDC2
RNF216	3.25245248056994e-16	0.33749	0.357	0.261	1.1904301324134e-11	cDC2
SARAF	1.14087813316597e-17	0.336992	0.471	0.355	4.17572805520077e-13	cDC2
RAB1A	3.93477163296437e-21	0.336628	0.452	0.329	1.44016576538129e-16	cDC2
HERC4	2.30980956584791e-20	0.336474	0.496	0.375	8.45413399195993e-16	cDC2
XRCC4	3.0193878369325e-14	0.335802	0.278	0.203	1.10512614219566e-09	cDC2
EIF5	9.76289613514012e-24	0.335578	0.496	0.36	3.57331761442264e-19	cDC2
NSD3	6.74210470991944e-18	0.33377	0.399	0.292	2.46767774487761e-13	cDC2
ANKHD1	2.77642852710957e-28	0.332322	0.645	0.488	1.01620060520737e-23	cDC2
TMBIM4	1.28377826253284e-17	0.331734	0.365	0.261	4.69875681869645e-13	cDC2
PPP2R5A	9.21750295509734e-16	0.330543	0.264	0.183	3.37369825659518e-11	cDC2
USP8	6.35775316984446e-18	0.330046	0.367	0.264	2.32700123769477e-13	cDC2
MIER1	2.27978356167356e-19	0.329531	0.412	0.3	8.3442358140814e-15	cDC2
JUND	7.89096046971117e-15	0.328473	0.253	0.176	2.88817044151898e-10	cDC2
ACSL4	7.04902014749442e-16	0.328345	0.305	0.218	2.58001186418443e-11	cDC2
PFDN5	4.2142839309297e-18	0.325243	0.342	0.238	1.54247006155958e-13	cDC2
ATG10	1.91224363891463e-12	0.325218	0.292	0.219	6.99900294279144e-08	cDC2
HELZ	3.89027001964261e-21	0.325026	0.539	0.404	1.42387772988939e-16	cDC2
RPS2	7.95072517720829e-45	0.324742	0.908	0.808	2.91004492211e-40	cDC2
R3HDM2	4.95585694860627e-24	0.322914	0.491	0.359	1.81389320175938e-19	cDC2
DLEU2	2.80258472306055e-19	0.320729	0.607	0.49	1.02577403448739e-14	cDC2
FAM13B	4.0182152268829e-16	0.320285	0.391	0.292	1.47070695519141e-11	cDC2
CCSER2	5.28467102005371e-15	0.318725	0.288	0.207	1.93424244004986e-10	cDC2
AHCTF1	3.80307432430153e-14	0.318575	0.3	0.217	1.3919632334376e-09	cDC2
RCSD1	7.29540244413833e-15	0.317856	0.351	0.259	2.67019024857907e-10	cDC2
GMDS	1.60977909093489e-23	0.317432	0.484	0.353	5.8919524507308e-19	cDC2
ZZEF1	2.41084991143667e-15	0.315975	0.303	0.214	8.82395176084937e-11	cDC2
RLF	3.08637195167447e-17	0.314177	0.354	0.253	1.12964299803237e-12	cDC2
MBP	1.17436326824859e-23	0.312918	0.665	0.53	4.29828699811666e-19	cDC2
SMC5	3.50742739172935e-19	0.309426	0.463	0.342	1.28375349964686e-14	cDC2
FGD2	8.06503444235159e-15	0.307902	0.322	0.232	2.9518832562451e-10	cDC2
PABPC1	9.72948097875839e-50	0.305186	0.937	0.854	3.56108733303536e-45	cDC2
LCP1	4.24517196677404e-27	0.305154	0.735	0.591	1.55377539155897e-22	cDC2
ACAP2	1.80970081763292e-29	0.303851	0.778	0.633	6.62368596261825e-25	cDC2
EIF1	9.43554729286883e-24	0.303701	0.652	0.503	3.45350466466292e-19	cDC2
SENP5	4.95956712289584e-13	0.303189	0.333	0.249	1.8152511626511e-08	cDC2
SEC24B	3.21089027733733e-17	0.301852	0.446	0.332	1.17521795040823e-12	cDC2
YTHDF3	4.60937260334716e-16	0.301842	0.377	0.276	1.68707646655109e-11	cDC2
ERC1	9.3366566904199e-22	0.300208	0.591	0.458	3.41730971526059e-17	cDC2
MLLT10	2.22706682780424e-17	0.299167	0.462	0.349	8.15128729644631e-13	cDC2
RPL11	6.76079500624169e-28	0.298473	0.802	0.683	2.47451858023452e-23	cDC2
CSF2RA	6.58536890461672e-15	0.297307	0.465	0.363	2.41031087277876e-10	cDC2
ATXN7	3.35939048627268e-14	0.296544	0.303	0.219	1.22957051188066e-09	cDC2
TRERF1	1.22754929043196e-24	0.295039	0.419	0.288	4.49295315791003e-20	cDC2
UBQLN1	1.33989397243447e-13	0.294305	0.264	0.186	4.90414592850742e-09	cDC2
MT-ATP6	2.49732532052633e-190	0.293605	1	1	9.14046040565843e-186	cDC2
VAPA	1.24107449544059e-13	0.293298	0.46	0.358	4.54245676076209e-09	cDC2
GAPVD1	4.44291093362984e-13	0.291602	0.263	0.188	1.62614983081786e-08	cDC2
CD46	1.60184195353989e-12	0.290579	0.323	0.24	5.86290173415136e-08	cDC2
TMEM165	1.01735882000455e-17	0.290121	0.484	0.364	3.72363501709864e-13	cDC2
PCBP2	2.38796584182513e-13	0.290058	0.33	0.242	8.74019377766414e-09	cDC2
ARID4A	1.97403219530513e-14	0.289557	0.351	0.261	7.22515523803632e-10	cDC2
SPG11	5.38830393429733e-19	0.289206	0.437	0.321	1.97217312299217e-14	cDC2
AP1G1	9.47957085209575e-14	0.288214	0.281	0.2	3.46961772757556e-09	cDC2
SMG1	2.602984882107e-16	0.287014	0.555	0.434	9.52718496699984e-12	cDC2
CLK1	1.43813198932061e-13	0.286833	0.381	0.284	5.26370689411237e-09	cDC2
TFCP2	1.82456582052637e-15	0.286538	0.31	0.222	6.67809335970858e-11	cDC2
RNASEK	9.55322753008735e-15	0.286438	0.329	0.237	3.49657680828727e-10	cDC2
FAM193A	1.55302705820842e-12	0.286298	0.25	0.179	5.68423433574864e-08	cDC2
LRPPRC	1.43079024244844e-14	0.285538	0.35	0.256	5.23683536638555e-10	cDC2
ARIH1	6.41753861762779e-18	0.285289	0.574	0.448	2.34888330943795e-13	cDC2
GLIPR1	1.02624253480823e-14	0.284803	0.396	0.295	3.75615030165159e-10	cDC2
STK38	1.39017148822238e-13	0.283696	0.376	0.279	5.08816666404275e-09	cDC2
EEF1G	4.29694501071377e-17	0.28206	0.548	0.423	1.57272484337135e-12	cDC2
CEPT1	4.87565360276779e-11	0.281202	0.273	0.203	1.78453797514904e-06	cDC2
ITFG1	7.52172999473327e-20	0.28104	0.613	0.487	2.75302839537232e-15	cDC2
KLF6	1.70864069250468e-08	0.279864	0.476	0.394	0.00062538	cDC2
CEP192	1.34106990327807e-13	0.279385	0.311	0.227	4.90844995298806e-09	cDC2
VCP	4.13882764905264e-11	0.276127	0.276	0.204	1.51485230782976e-06	cDC2
WDFY2	5.29977775081116e-16	0.275371	0.797	0.704	1.93977165457439e-11	cDC2
ESCO1	1.41509157954366e-12	0.274151	0.263	0.188	5.17937669028774e-08	cDC2
DNAJC13	7.98947991196478e-15	0.27395	0.323	0.233	2.92422954257823e-10	cDC2
MT-ND6	4.8570980707198e-14	0.273889	0.408	0.309	1.77774646486415e-09	cDC2
PPA2	8.85071955719765e-15	0.272955	0.411	0.307	3.23945186512991e-10	cDC2
DHX15	1.13110682236705e-13	0.271268	0.345	0.254	4.13996408054566e-09	cDC2
DYNC1H1	4.22476448092523e-15	0.271084	0.397	0.292	1.54630604766344e-10	cDC2
TLN1	3.90934102868399e-10	0.27101	0.281	0.211	1.43085790990863e-05	cDC2
RPS15	4.66941375429085e-20	0.267955	0.743	0.618	1.709052128208e-15	cDC2
GSTP1	5.20766174406317e-13	0.266111	0.285	0.205	1.90605627494456e-08	cDC2
TNFAIP8	6.0639809224807e-09	0.265523	0.306	0.239	0.000221948	cDC2
PHF20L1	8.28172398401878e-13	0.26435	0.431	0.335	3.03119379539071e-08	cDC2
MEF2A	5.05681435981585e-24	0.26297	0.804	0.684	1.8508446238362e-19	cDC2
CCNI	9.56819209980855e-11	0.262209	0.308	0.232	3.50205399045093e-06	cDC2
SH3BGRL3	4.490964972729e-13	0.262121	0.336	0.246	1.64373808966854e-08	cDC2
SREK1	9.07833079042846e-13	0.260271	0.453	0.349	3.32275985260472e-08	cDC2
ATXN10	3.04155262737031e-15	0.259739	0.4	0.298	1.11323867714381e-10	cDC2
RFX7	3.34531954424946e-16	0.259674	0.44	0.333	1.22442040639074e-11	cDC2
CREB1	5.0361479181854e-11	0.25948	0.441	0.345	1.84328049953504e-06	cDC2
PAPOLA	3.76004395186027e-13	0.258986	0.389	0.293	1.37621368682038e-08	cDC2
SLC25A3	1.38806240356312e-10	0.25643	0.267	0.196	5.08044720328139e-06	cDC2
RIF1	1.73586414736309e-10	0.255722	0.281	0.209	6.35343636576364e-06	cDC2
SMARCC1	2.4306017634708e-14	0.254057	0.485	0.373	8.89624551447946e-10	cDC2
WASHC4	1.9910704142984e-12	0.254003	0.497	0.392	7.28751682337359e-08	cDC2
TAB2	2.89316410069107e-14	0.252382	0.549	0.438	1.05892699249394e-09	cDC2
ATL2	7.19272790973187e-12	0.252126	0.275	0.201	2.63261034224096e-07	cDC2
OPA1	2.40615844997151e-12	0.251262	0.354	0.266	8.80678054274074e-08	cDC2
CALM1	1.51948027179368e-11	0.251201	0.341	0.257	5.56144974279206e-07	cDC2
PHACTR1	1.02363908349914e-13	0.250629	0.522	0.416	3.74662140951519e-09	cDC2
PPP1R21	9.81978900169626e-10	0.249846	0.267	0.2	3.59414097251085e-05	cDC2
YY1	1.25102365991632e-10	0.247175	0.258	0.189	4.57887169765972e-06	cDC2
MLXIP	2.22471877480143e-11	0.246774	0.258	0.187	8.14269318765073e-07	cDC2
PPP1R12A	6.31729640922245e-17	0.246608	0.691	0.565	2.31219365873951e-12	cDC2
HIPK1	1.60050335987607e-07	0.243848	0.289	0.229	0.005858	cDC2
BTF3	1.14559968125556e-10	0.243563	0.271	0.198	4.19300939336346e-06	cDC2
GTF2F2	4.2953703328529e-10	0.241803	0.286	0.215	1.57214849552749e-05	cDC2
NSD1	9.63537464579486e-12	0.240067	0.473	0.371	3.52664347410738e-07	cDC2
USP9X	1.80031013952248e-11	0.239272	0.459	0.361	6.58931514166622e-07	cDC2
TMSB4X	1.06472653933698e-29	0.23925	0.917	0.821	3.89700560662727e-25	cDC2
ACTG1	5.85991650001284e-11	0.239208	0.556	0.451	2.1447880381697e-06	cDC2
SMCHD1	3.49185877251598e-12	0.239152	0.636	0.532	1.27805522932857e-07	cDC2
FAF1	3.59088515348592e-19	0.23452	0.656	0.527	1.31429987502738e-14	cDC2
TRAPPC10	7.46851201358387e-11	0.234342	0.333	0.25	2.73355008209183e-06	cDC2
CDV3	1.62448816588578e-09	0.234125	0.251	0.186	5.94578913595854e-05	cDC2
AGO3	4.91545393362103e-14	0.234069	0.447	0.34	1.79910529424463e-09	cDC2
HLA-B	1.5919871414243e-23	0.233737	0.821	0.682	5.8268321363271e-19	cDC2
CRIP1	3.57548714358699e-10	0.232596	0.288	0.214	1.30866404942427e-05	cDC2
TRPM7	1.57184986375099e-12	0.232138	0.406	0.311	5.75312768631498e-08	cDC2
AKIRIN2	7.76563237530217e-10	0.231519	0.468	0.378	2.84229910568435e-05	cDC2
ZFAND3	9.84625021540003e-23	0.230582	0.849	0.739	3.60382604133857e-18	cDC2
USP47	1.4845298953993e-12	0.230519	0.537	0.432	5.43352787015097e-08	cDC2
TMOD3	1.80650903571397e-11	0.22958	0.339	0.255	6.61200372161668e-07	cDC2
TMEM170B	6.05438060972787e-08	0.229058	0.387	0.311	0.00221596	cDC2
ACTB	3.26313102687444e-31	0.228496	0.958	0.903	1.19433858714631e-26	cDC2
SLC4A7	1.03575096316844e-15	0.22794	0.395	0.29	3.79095210029279e-11	cDC2
DHRSX	1.35759016466397e-10	0.226401	0.266	0.198	4.9689157616866e-06	cDC2
DPYSL2	7.57529969000663e-09	0.223368	0.343	0.266	0.000277264	cDC2
RALGAPA2	1.04041689440733e-11	0.222562	0.463	0.362	3.80802987522027e-07	cDC2
NEK7	3.14322321925449e-14	0.22242	0.495	0.385	1.15045113047934e-09	cDC2
GRB2	6.77431269101047e-13	0.220291	0.595	0.474	2.47946618803674e-08	cDC2
DYM	9.6889704013278e-14	0.218729	0.555	0.443	3.54626005658999e-09	cDC2
CAPZB	3.86715902763068e-11	0.217682	0.363	0.274	1.4154188757031e-06	cDC2
LRMP	8.80103057548104e-09	0.217572	0.337	0.263	0.000322127	cDC2
NUTM2A-AS1	4.25600563260661e-13	0.216263	0.372	0.276	1.55774062159035e-08	cDC2
SMYD3	4.29611392537242e-15	0.216178	0.42	0.322	1.57242065782556e-10	cDC2
RPLP0	4.97567626551058e-12	0.216058	0.636	0.523	1.82114726993953e-07	cDC2
BRWD3	2.69084512421835e-11	0.216035	0.302	0.224	9.84876223915158e-07	cDC2
LRRC8D	3.88091880004555e-11	0.215173	0.469	0.372	1.42045509000467e-06	cDC2
CREBBP	3.36519223571423e-12	0.214707	0.468	0.364	1.23169401019377e-07	cDC2
SACM1L	2.69389790830212e-09	0.213776	0.289	0.219	9.85993573417658e-05	cDC2
PSMD1	1.72707023955058e-11	0.212803	0.267	0.195	6.32124978377906e-07	cDC2
PIAS1	3.03377922599852e-16	0.211452	0.788	0.676	1.11039353450772e-11	cDC2
BTBD7	6.1620560856106e-09	0.208965	0.311	0.239	0.000225537	cDC2
TMSB10	6.92047162594689e-15	0.208341	0.821	0.713	2.53296181981282e-10	cDC2
ATP5MC2	6.8945779105499e-09	0.205562	0.267	0.203	0.000252348	cDC2
RSRC2	2.7726921926548e-08	0.205139	0.328	0.255	0.00101483	cDC2
GOLGB1	4.71942316093809e-10	0.20416	0.357	0.275	1.72735607113495e-05	cDC2
PRRC2C	2.22174523897899e-13	0.20132	0.686	0.571	8.13180974918699e-09	cDC2
FAM120B	1.96557734521809e-10	0.200698	0.303	0.225	7.19420964123274e-06	cDC2
RAB6A	2.21921547797894e-08	0.200175	0.252	0.193	0.000812255	cDC2
SRSF3	6.18809295173752e-09	0.199339	0.313	0.238	0.00022649	cDC2
GSK3B	6.74488410453199e-12	0.198697	0.53	0.422	2.46869503109975e-07	cDC2
THRAP3	1.16762087227353e-09	0.198552	0.317	0.242	4.27360915460834e-05	cDC2
RNF169	9.81935494748386e-09	0.197977	0.271	0.207	0.000359398	cDC2
CPSF6	1.26198708201723e-09	0.197764	0.459	0.365	4.61899891889127e-05	cDC2
EHMT1	1.99228519035158e-08	0.195211	0.411	0.326	0.000729196	cDC2
AVL9	8.63719771654212e-12	0.194925	0.423	0.322	3.16130073623158e-07	cDC2
POLK	2.8343742555444e-09	0.194181	0.426	0.339	0.000103741	cDC2
ASH1L	1.0789492288013e-13	0.192386	0.66	0.542	3.94906207233565e-09	cDC2
RNF138	3.77924361076967e-07	0.191051	0.312	0.246	0.0138324	cDC2
ARHGAP31	1.57862719509035e-09	0.189897	0.43	0.342	5.77793339675018e-05	cDC2
ARHGAP32	2.36826206770324e-09	0.18986	0.313	0.241	8.66807599400062e-05	cDC2
MFSD14B	1.26949710001673e-07	0.189757	0.289	0.224	0.00464649	cDC2
MAP3K4	9.80693831516271e-09	0.188864	0.305	0.236	0.000358944	cDC2
EIF4B	1.74421912550988e-08	0.187604	0.313	0.241	0.000638402	cDC2
GOLPH3	3.05081897200068e-07	0.187381	0.341	0.271	0.0111663	cDC2
RIPOR2	1.691320918498e-11	0.186162	0.801	0.73	6.19040369379454e-07	cDC2
RPL18	6.17903098089874e-09	0.185894	0.678	0.576	0.000226159	cDC2
HECTD1	4.38857260875876e-08	0.183341	0.54	0.442	0.00160626	cDC2
RAB10	4.04377682722763e-07	0.180196	0.38	0.305	0.0148006	cDC2
DAZAP2	2.67624250631955e-07	0.179364	0.284	0.222	0.00979532	cDC2
GABARAP	1.89516993353909e-07	0.178921	0.377	0.299	0.00693651	cDC2
WASF2	1.28795106407654e-07	0.178742	0.403	0.323	0.00471403	cDC2
SEPTIN7	6.47175504669397e-09	0.177439	0.46	0.371	0.000236873	cDC2
HERC2	3.99576310158337e-08	0.17666	0.255	0.194	0.00146249	cDC2
EIF3H	1.45241518553401e-09	0.176436	0.369	0.288	5.31598482057301e-05	cDC2
TRIM38	6.51105708078556e-08	0.175781	0.324	0.25	0.00238311	cDC2
AP3B1	3.12805178713915e-12	0.174264	0.755	0.639	1.1448982346108e-07	cDC2
KDM2A	1.74337636570339e-10	0.172207	0.74	0.638	6.38093183611099e-06	cDC2
HNRNPD	1.42665345042251e-08	0.170819	0.521	0.419	0.000522169	cDC2
MT-ND2	4.30843374556644e-53	0.16915	0.999	0.995	1.57692983521477e-48	cDC2
COPA	5.6621608724019e-08	0.168558	0.342	0.268	0.00207241	cDC2
FTL	4.71248241299824e-08	0.168368	0.326	0.25	0.00172482	cDC2
SRRM1	7.06519545649442e-07	0.166334	0.322	0.255	0.0258593	cDC2
RPL36A	1.18747494303858e-07	0.164316	0.595	0.491	0.00434628	cDC2
RASA1	6.52689687097683e-07	0.161454	0.36	0.29	0.0238891	cDC2
EXOC1	3.23610680396244e-08	0.160387	0.257	0.194	0.00118445	cDC2
RPS18	2.71728891011505e-12	0.159519	0.877	0.793	9.94554913991208e-08	cDC2
BCLAF1	2.77212220632074e-07	0.158327	0.639	0.547	0.0101462	cDC2
FAM172A	7.56071148534492e-09	0.15781	0.612	0.509	0.00027673	cDC2
INPP5D	5.8486419123023e-09	0.155053	0.581	0.478	0.000214066	cDC2
RPL36	1.76899755672745e-07	0.154024	0.498	0.403	0.00647471	cDC2
BTG1	3.29423645659115e-09	0.153761	0.476	0.376	0.000120572	cDC2
ANP32A	1.8718904201725e-08	0.153395	0.345	0.268	0.000685131	cDC2
B2M	8.32992436998395e-21	0.150173	0.98	0.954	3.04883561865782e-16	cDC2
PAFAH1B1	8.68280616416257e-07	0.149642	0.443	0.358	0.0317799	cDC2
INO80	1.11799645284823e-07	0.149499	0.298	0.23	0.00409198	cDC2
BOD1L1	1.22463550692e-06	0.149429	0.447	0.361	0.0448229	cDC2
RPL14	8.03574133316448e-07	0.14645	0.545	0.444	0.0294116	cDC2
BBX	3.83533830962535e-08	0.145895	0.572	0.479	0.00140377	cDC2
SPPL3	1.41373329336418e-08	0.143561	0.561	0.458	0.000517441	cDC2
FAU	5.37957348981948e-07	0.143203	0.642	0.537	0.0196898	cDC2
ASXL2	7.42541367811552e-07	0.142614	0.394	0.317	0.0271778	cDC2
SPPL2A	1.96233215175197e-07	0.138842	0.255	0.196	0.00718233	cDC2
MARK3	4.87469344994658e-08	0.136867	0.474	0.374	0.00178419	cDC2
H3F3A	1.66903786047181e-07	0.135925	0.715	0.623	0.00610884	cDC2
RPL28	3.40539760016342e-07	0.135562	0.763	0.669	0.0124641	cDC2
ACTR2	3.25829694861327e-07	0.133232	0.745	0.65	0.0119257	cDC2
ACBD6	2.15027363637364e-07	0.131641	0.34	0.269	0.00787022	cDC2
WDR33	1.16460285398715e-06	0.131616	0.457	0.369	0.0426256	cDC2
LMBR1	2.38197041932558e-07	0.12825	0.374	0.297	0.00871825	cDC2
RPLP2	3.50367472626112e-08	0.122871	0.865	0.8	0.00128238	cDC2
RPS24	1.28498117964524e-06	0.121622	0.84	0.76	0.0470316	cDC2
MAP2K5	8.51410064541357e-08	0.116875	0.346	0.273	0.00311625	cDC2
RNF130	1.29266630509201e-08	0.105512	0.805	0.697	0.000473129	cDC2
CAMKMT1	8.32664073845036e-07	0.065788	0.525	0.433	0.0304763	cDC2
MIR924HG	0	9.85675	0.633	0.001	0	cDC1
CADM1	0	8.69873	0.606	0.003	0	cDC1
CLSTN2	0	8.69093	0.261	0.001	0	cDC1
ENOX1	0	8.66278	0.406	0.002	0	cDC1
CLEC9A	0	7.96054	0.628	0.004	0	cDC1
KCND3	0	7.88778	0.272	0.001	0	cDC1
ENPP1	0	7.76279	0.267	0.002	0	cDC1
CLNK	0	6.48827	0.958	0.037	0	cDC1
IDO2	0	6.47504	0.378	0.005	0	cDC1
AC005599.1	0	6.18965	0.339	0.005	0	cDC1
NCALD	0	5.81934	0.828	0.029	0	cDC1
PAWR	0	5.53503	0.308	0.007	0	cDC1
TOX	0	5.49713	0.689	0.017	0	cDC1
SLC24A4	0	5.02877	0.633	0.028	0	cDC1
CD226	0	4.88641	0.364	0.015	0	cDC1
CAMK2D1	0	4.88132	0.967	0.114	0	cDC1
NCKAP5	0	4.83076	0.419	0.022	0	cDC1
ZNF366	0	4.48518	0.739	0.049	0	cDC1
C1orf54	1.32423123963554e-260	4.37558	0.294	0.015	4.84681876019004e-256	cDC1
PPM1H	0	4.20522	0.439	0.026	0	cDC1
CCDC126	5.93363968890928e-305	4.1286	0.417	0.027	2.17177146253769e-300	cDC1
C1orf21	0	4.01436	0.417	0.025	0	cDC1
PRELID2	3.46406931221204e-253	3.98417	0.353	0.024	1.26788400896273e-248	cDC1
ADGRG6	0	3.94122	0.447	0.031	0	cDC1
CCDC261	0	3.84131	0.822	0.096	0	cDC1
LINC00299	3.62511716592154e-239	3.76091	0.314	0.019	1.32682913389894e-234	cDC1
APBA1	1.12403293218248e-251	3.65714	0.439	0.039	4.11407293508109e-247	cDC1
CCSER11	4.80482552428773e-288	3.52221	0.997	0.351	1.75861419014455e-283	cDC1
ZC3H12C	7.30912937325276e-144	3.36841	0.267	0.024	2.67521444190424e-139	cDC1
RASAL2	1.20997974371881e-141	3.25436	0.272	0.026	4.42864685998523e-137	cDC1
TSPAN33	4.06882704655393e-131	3.12956	0.297	0.034	1.48923138730921e-126	cDC1
FGD6	2.68659404244279e-157	3.10664	0.314	0.031	9.83320285474487e-153	cDC1
AKAP6	1.20175223611165e-136	3.02718	0.319	0.038	4.39853335939224e-132	cDC1
ANPEP	2.57830460453252e-108	3.00763	0.269	0.033	9.43685268304948e-104	cDC1
ASAP11	7.57181137305276e-262	2.95465	0.967	0.278	2.77135868065104e-257	cDC1
VAC14	3.10688583804843e-221	2.92845	0.642	0.098	1.13715128558411e-216	cDC1
CPVL1	7.27259678611523e-227	2.90629	0.894	0.24	2.66184314968603e-222	cDC1
ACTN1	5.44645142156278e-90	2.87503	0.256	0.036	1.99345568480619e-85	cDC1
SLC9A91	2.96162209550353e-223	2.81499	0.778	0.157	1.08398330317525e-218	cDC1
MVB12B	2.06931597378609e-118	2.79844	0.356	0.053	7.57390339565447e-114	cDC1
TANC2	1.23393602890495e-201	2.78103	0.706	0.137	4.516329259395e-197	cDC1
BASP11	4.57881291235177e-194	2.71091	0.636	0.109	1.67589131404987e-189	cDC1
AC060234.3	3.72758577095813e-157	2.6882	0.483	0.073	1.36433366802838e-152	cDC1
NIPAL2	1.02289309276751e-103	2.64619	0.342	0.055	3.74389100883835e-99	cDC1
KIF16B	2.88108914484979e-173	2.64272	0.622	0.117	1.05450743790647e-168	cDC1
PLEKHA5	8.66164988031497e-168	2.60465	0.703	0.159	3.17025047269408e-163	cDC1
PIK3CB1	2.87507047067081e-190	2.59359	0.869	0.247	1.05230454297022e-185	cDC1
NAV1	1.68384619847474e-141	2.58278	0.489	0.083	6.1630454710374e-137	cDC1
FNIP21	1.60724726934162e-190	2.58124	0.797	0.19	5.88268573051726e-186	cDC1
AIG1	2.47475900911284e-92	2.57119	0.322	0.055	9.05786544925389e-88	cDC1
PLEKHM3	2.54198342627138e-152	2.55515	0.697	0.172	9.30391353849589e-148	cDC1
HLA-DQA11	6.26136890162131e-195	2.524	0.889	0.265	2.29172363168242e-190	cDC1
NUBPL	2.19771737334401e-151	2.50316	0.753	0.215	8.0438653581764e-147	cDC1
FAM135A1	1.6734445422172e-179	2.49759	0.769	0.183	6.12497436896916e-175	cDC1
CLIC2	3.02704439141418e-107	2.48649	0.392	0.069	1.1079285177015e-102	cDC1
NIBAN11	2.03132234071835e-184	2.47221	0.808	0.205	7.43484289926323e-180	cDC1
GPRIN31	1.90420934873839e-144	2.47221	0.539	0.099	6.96959663731738e-140	cDC1
PALM2-AKAP2	2.65479900341581e-81	2.46605	0.292	0.05	9.7168298324022e-77	cDC1
FGL21	9.70910505963108e-168	2.45084	0.819	0.235	3.55362954287557e-163	cDC1
ENO4	3.22112572869017e-83	2.43913	0.269	0.042	1.17896422795789e-78	cDC1
MYO1D	1.14697313804678e-87	2.43513	0.297	0.048	4.19803638256502e-83	cDC1
WDFY41	9.95602426874171e-211	2.4175	1	0.758	3.64400444260215e-206	cDC1
SHTN1	2.37376000424549e-182	2.40071	0.922	0.326	8.68819899153892e-178	cDC1
HLA-DQB11	9.72001271862205e-192	2.37334	0.939	0.297	3.55762185514286e-187	cDC1
CPNE3	6.76921024391248e-145	2.35116	0.703	0.175	2.47759864137441e-140	cDC1
HLA-DQB2	6.96378609725996e-69	2.34769	0.253	0.044	2.54881534945812e-64	cDC1
AC120193.1	6.55976046872134e-90	2.31211	0.378	0.075	2.4009379291567e-85	cDC1
ADAM281	5.86126756438275e-189	2.30152	0.833	0.201	2.14528254123973e-184	cDC1
CLEC7A1	2.83401197583367e-122	2.28258	0.533	0.112	1.03727672327488e-117	cDC1
YBX3	2.55823030959429e-84	2.25398	0.358	0.071	9.36337875614606e-80	cDC1
BCL61	1.58235413509936e-100	2.2494	0.442	0.091	5.79157436987718e-96	cDC1
ST181	2.52668375266219e-82	2.23754	0.375	0.08	9.24791520311887e-78	cDC1
HAVCR21	2.96172502162114e-95	2.19912	0.431	0.089	1.08402097516355e-90	cDC1
LRRK21	1.91837532774671e-126	2.14429	0.769	0.239	7.02144553708572e-122	cDC1
LYZ1	2.8818424518765e-183	2.13299	1	0.674	1.05478315581132e-178	cDC1
NAAA	2.01194568231372e-86	2.11661	0.464	0.113	7.36392239183645e-82	cDC1
PPT1	1.56087063244359e-70	2.08447	0.386	0.092	5.71294260180678e-66	cDC1
HLA-DPA11	8.47523405158981e-169	2.07804	0.989	0.596	3.10202041522239e-164	cDC1
KCNK6	5.94948603190951e-95	2.06965	0.458	0.098	2.1775713825392e-90	cDC1
CTTNBP2NL	5.15759763232356e-60	2.06309	0.314	0.073	1.88773230940675e-55	cDC1
PCNX21	1.19797546619568e-111	2.05457	0.558	0.129	4.38471000382281e-107	cDC1
LY751	2.50911311886852e-110	2.05234	0.644	0.175	9.18360492637067e-106	cDC1
CST31	1.18870904457552e-167	2.04683	0.997	0.712	4.35079397405086e-163	cDC1
TAP2	9.27100127425169e-56	2.04248	0.3	0.07	3.39327917638886e-51	cDC1
ICAM3	5.10313811936468e-52	2.03436	0.256	0.055	1.86779958306867e-47	cDC1
KDM1B	1.96900770556365e-82	2.02122	0.483	0.124	7.2067651031335e-78	cDC1
PPA1	2.18028150192306e-68	2.01521	0.397	0.1	7.9800483251886e-64	cDC1
HLA-DRB5	9.80686365636586e-61	2.00882	0.333	0.079	3.58941016686647e-56	cDC1
NFATC2	4.43630696167178e-73	2.00129	0.419	0.104	1.62373271104149e-68	cDC1
RAVER2	4.65623247857094e-63	2.00004	0.339	0.079	1.70422764948175e-58	cDC1
DENND1B1	6.93860184736268e-143	1.98926	0.958	0.482	2.53959766215321e-138	cDC1
HLA-DRB11	6.47739150607563e-180	1.98406	0.997	0.769	2.37079006513874e-175	cDC1
CDKL5	1.55952326786038e-73	1.98201	0.428	0.107	5.70801111269576e-69	cDC1
ERO1A	4.10976871604018e-68	1.97824	0.347	0.078	1.50421644775787e-63	cDC1
PITPNC11	6.85408210397873e-64	1.96722	0.394	0.104	2.50866259087726e-59	cDC1
ID21	2.88414758968429e-101	1.95143	0.639	0.185	1.05562685930035e-96	cDC1
CD38	9.42432727127845e-58	1.95017	0.294	0.065	3.44939802456063e-53	cDC1
INPP5F	4.16151423161618e-60	1.94862	0.378	0.099	1.52315582391384e-55	cDC1
RGS10	5.75338695462189e-63	1.93092	0.389	0.1	2.10579715926116e-58	cDC1
CCDC61	5.60117512412004e-107	1.92643	0.719	0.229	2.05008610717917e-102	cDC1
CAMK1D1	5.81978320745215e-132	1.89935	0.881	0.313	2.13009885175956e-127	cDC1
FUT8	3.17950389904792e-102	1.89414	0.658	0.192	1.16373022209053e-97	cDC1
FNBP1	3.73683784251958e-133	1.88007	0.964	0.569	1.36772001874059e-128	cDC1
FMNL2	1.32717904724784e-44	1.87461	0.294	0.08	4.85760803083183e-40	cDC1
HLA-DPB11	7.82972726977599e-155	1.86627	0.986	0.643	2.86575847801071e-150	cDC1
ARRB11	2.98914880047976e-66	1.85174	0.392	0.098	1.0940583524636e-61	cDC1
TAP1	3.13358904464745e-52	1.84769	0.283	0.065	1.14692492623141e-47	cDC1
ST8SIA41	7.34975948383436e-93	1.8384	0.708	0.247	2.69008546867821e-88	cDC1
KIAA1958	7.03575353272328e-93	1.82793	0.656	0.204	2.57515615051205e-88	cDC1
RUNX3	2.71973122800153e-45	1.80574	0.258	0.062	9.95448826760841e-41	cDC1
EVL	6.96589519701925e-43	1.7975	0.269	0.069	2.54958730106101e-38	cDC1
RAB8B1	2.73789219485442e-63	1.79145	0.456	0.133	1.00209592223867e-58	cDC1
ANO10	4.17445177609883e-49	1.79038	0.322	0.087	1.52789109456993e-44	cDC1
CD831	6.07163545848144e-100	1.78958	0.636	0.176	2.22227929415879e-95	cDC1
TBL1X1	3.76813541771611e-55	1.78731	0.353	0.093	1.37917524423828e-50	cDC1
CBL1	1.27974536314715e-86	1.76104	0.719	0.259	4.68399600365488e-82	cDC1
SLC25A33	2.30195492791142e-41	1.7509	0.281	0.076	8.42538523164858e-37	cDC1
PDE8A1	1.84613500077968e-59	1.74401	0.403	0.111	6.75703871635372e-55	cDC1
ZNF846	3.32677233759856e-46	1.73363	0.314	0.085	1.21763194328445e-41	cDC1
SLC46A3	1.52589329423118e-44	1.71908	0.258	0.061	5.58492204621556e-40	cDC1
SLAMF7	6.27684316935216e-79	1.71657	0.617	0.193	2.29738736841458e-74	cDC1
HACD2	3.31240871585205e-44	1.71333	0.361	0.112	1.21237471408901e-39	cDC1
EPB41L21	1.97817248836754e-45	1.68809	0.358	0.108	7.24030912467405e-41	cDC1
ELOVL51	3.22565577651229e-75	1.66778	0.639	0.22	1.18062227076126e-70	cDC1
SPATS2L	1.10217975201162e-41	1.66202	0.331	0.099	4.03408811033774e-37	cDC1
BCL21	3.11338141676893e-50	1.64963	0.375	0.109	1.1395287323516e-45	cDC1
ERAP2	7.54649097674914e-57	1.64867	0.442	0.131	2.76209116239995e-52	cDC1
TRERF11	3.43258774924453e-92	1.64012	0.803	0.31	1.25636144210099e-87	cDC1
ZFP36L1	1.2828457885289e-47	1.63879	0.364	0.106	4.69534387059461e-43	cDC1
AGPS1	3.30387790077104e-52	1.6182	0.428	0.132	1.20925235046121e-47	cDC1
HLA-DRA1	9.46528806533143e-159	1.61666	0.997	0.863	3.46439008479196e-154	cDC1
SNX3	7.41464498784177e-57	1.60753	0.528	0.178	2.71383421199997e-52	cDC1
DST1	7.5796190965486e-83	1.60584	0.839	0.388	2.77421638552775e-78	cDC1
LY861	2.30418874815885e-52	1.58794	0.408	0.122	8.4335612371362e-48	cDC1
LGALS2	5.29572418403494e-36	1.57185	0.286	0.085	1.93828800859863e-31	cDC1
ENTPD11	2.42535435748656e-71	1.56876	0.564	0.177	8.87703948383655e-67	cDC1
PKP4	3.82323266726998e-40	1.56385	0.317	0.094	1.39934138854749e-35	cDC1
LYRM4	1.37125468571626e-46	1.56236	0.408	0.13	5.01892927519007e-42	cDC1
AFG1L	1.99953944983472e-32	1.54545	0.308	0.104	7.31851434034005e-28	cDC1
PPM1L1	3.98015058635261e-50	1.5337	0.433	0.137	1.45677491611092e-45	cDC1
PDE4D1	9.941483779537e-26	1.53071	0.308	0.121	3.63868247814834e-21	cDC1
CD741	1.17910471777069e-188	1.52446	1	0.984	4.31564117751251e-184	cDC1
OSBPL31	7.79978692841793e-44	1.48469	0.458	0.166	2.85480001367025e-39	cDC1
B4GALT5	1.07303828165228e-28	1.4679	0.253	0.08	3.92742741467551e-24	cDC1
KLHL21	7.12686250859094e-49	1.46326	0.458	0.154	2.60850294676937e-44	cDC1
ZNF5161	4.7283844335619e-45	1.45653	0.492	0.178	1.73063598652799e-40	cDC1
SLCO3A11	2.28718998491935e-90	1.44952	0.611	0.17	8.3713440638033e-86	cDC1
SNX301	4.32965018533011e-37	1.43093	0.383	0.134	1.58469526433268e-32	cDC1
EPSTI1	1.15782106469459e-32	1.42774	0.258	0.076	4.23774087888865e-28	cDC1
FYN1	1.02242812681598e-61	1.42285	0.769	0.35	3.74218918695916e-57	cDC1
TPD52	2.68083868267578e-31	1.40581	0.256	0.076	9.8121376624616e-27	cDC1
CALR	1.09128683468558e-33	1.40257	0.367	0.131	3.99421894363271e-29	cDC1
CMIP1	1.73094536828037e-65	1.39786	0.675	0.254	6.33543314244298e-61	cDC1
NEGR11	1.40768072013538e-89	1.39205	0.964	0.578	5.15225220376752e-85	cDC1
HPS5	6.27529316404971e-33	1.39076	0.364	0.131	2.29682005097384e-28	cDC1
GSTK1	3.00185136081024e-26	1.38158	0.289	0.103	1.09870761657016e-21	cDC1
LPP1	4.97398939118892e-97	1.37951	0.967	0.626	1.82052985706906e-92	cDC1
KLHL51	1.6479191823212e-53	1.37722	0.572	0.211	6.03154899921382e-49	cDC1
HEATR5A1	2.55962947243873e-33	1.3707	0.356	0.127	9.36849983207299e-29	cDC1
FLT31	2.13523610426178e-94	1.37058	0.958	0.623	7.81517766520856e-90	cDC1
C1orf162	3.48959537355325e-30	1.36518	0.353	0.13	1.27722680267423e-25	cDC1
TRIO1	2.00345648334885e-68	1.36494	0.744	0.319	7.33285107470511e-64	cDC1
HDAC91	5.37890607220457e-142	1.36368	1	0.944	1.9687334114876e-137	cDC1
BTLA	3.64685860777819e-34	1.3618	0.336	0.111	1.3347867190329e-29	cDC1
MAP3K201	4.16440063491893e-50	1.35304	0.511	0.179	1.52421227638668e-45	cDC1
ITGB21	1.3881846376162e-41	1.352	0.533	0.213	5.08089459213904e-37	cDC1
STK391	7.04915751667293e-36	1.35017	0.325	0.103	2.58006214267746e-31	cDC1
ACER31	6.0270268734292e-64	1.34879	0.725	0.301	2.20595210594382e-59	cDC1
ATG31	9.12787590155958e-35	1.34349	0.386	0.137	3.34089385872982e-30	cDC1
VIM1	9.87022579266986e-95	1.34179	0.964	0.645	3.6126013423751e-90	cDC1
PACS11	1.78424337656208e-53	1.33798	0.608	0.234	6.53050918255486e-49	cDC1
DOCK7	1.11580097716644e-30	1.33605	0.361	0.135	4.08394315652691e-26	cDC1
GAS71	8.4929306766219e-80	1.33135	0.672	0.213	3.10849755695038e-75	cDC1
SH3RF11	8.80599813709459e-37	1.32613	0.322	0.101	3.22308337815799e-32	cDC1
HLA-DMA1	6.12620583892664e-52	1.32244	0.647	0.269	2.24225259910554e-47	cDC1
ACTR31	2.42176678510689e-73	1.31723	0.883	0.501	8.86390861016973e-69	cDC1
CALCRL1	3.14064428490486e-32	1.3032	0.406	0.161	1.14950721471803e-27	cDC1
DAPP11	1.9285054702094e-38	1.30295	0.567	0.259	7.05852287151343e-34	cDC1
FARS2	9.34004635137355e-56	1.2982	0.794	0.425	3.41855036506623e-51	cDC1
GSAP1	2.28741901742239e-39	1.29035	0.417	0.148	8.37218234566768e-35	cDC1
TUBA1A1	9.12038594571257e-26	1.28188	0.319	0.121	3.33815245999026e-21	cDC1
HLA-DMB1	1.4688633081081e-44	1.27095	0.628	0.285	5.37618659400647e-40	cDC1
AHR1	1.08520147441854e-62	1.2646	0.778	0.345	3.97194591651931e-58	cDC1
CD581	2.31856839255381e-26	1.26371	0.3	0.109	8.4861921735862e-22	cDC1
LONRF1	6.79893636638157e-22	1.25845	0.258	0.096	2.48847869945932e-17	cDC1
SAT11	1.4574768313757e-43	1.25729	0.592	0.26	5.33451095051822e-39	cDC1
MARCH8	4.18152704944736e-25	1.25365	0.294	0.109	1.53048071536823e-20	cDC1
REEP3	1.27218686912011e-22	1.25178	0.289	0.112	4.65633115966651e-18	cDC1
RAB311	2.18644302597943e-58	1.25123	0.65	0.244	8.0026001193873e-54	cDC1
PAPSS1	3.04609946427479e-26	1.25122	0.272	0.093	1.11490286491922e-21	cDC1
G3BP21	1.29815418324456e-33	1.24727	0.497	0.215	4.75137412609342e-29	cDC1
PTTG1IP	1.76923478936443e-28	1.23502	0.358	0.136	6.47557625255276e-24	cDC1
KIF13A1	1.70115678086268e-30	1.22749	0.347	0.127	6.2264039336355e-26	cDC1
CNTLN1	1.48821250841443e-37	1.22739	0.475	0.186	5.44700660204767e-33	cDC1
TES1	3.9134172609615e-31	1.21645	0.378	0.141	1.43234985168452e-26	cDC1
ZFHX31	1.94420737923711e-37	1.21618	0.453	0.169	7.11599342874575e-33	cDC1
PDIA3	4.23747641782515e-40	1.20132	0.714	0.377	1.55095874368818e-35	cDC1
SPPL31	1.08198396633097e-55	1.19542	0.839	0.475	3.96016951516797e-51	cDC1
IGF2BP2	2.02178060028055e-21	1.1941	0.25	0.093	7.39991917508683e-17	cDC1
PTK21	4.91420495175542e-43	1.17882	0.669	0.316	1.798648154392e-38	cDC1
GOLIM4	1.32425119851463e-19	1.17509	0.269	0.107	4.84689181168341e-15	cDC1
BLOC1S6	3.49613812110349e-21	1.17015	0.283	0.11	1.27962151370509e-16	cDC1
DOCK51	2.60394028230438e-56	1.16706	0.667	0.259	9.53068182726225e-52	cDC1
RNH1	2.60772253692769e-24	1.16308	0.358	0.145	9.54452525740902e-20	cDC1
DNAJC151	1.23292562916751e-34	1.16306	0.517	0.221	4.512631095316e-30	cDC1
CCT2	3.47760320362853e-18	1.15646	0.319	0.145	1.27283754856008e-13	cDC1
CD48	9.13571765055324e-25	1.15357	0.367	0.151	3.34376401727899e-20	cDC1
PSMB8	1.57125064425355e-18	1.14942	0.261	0.105	5.75093448303241e-14	cDC1
MAML21	2.26886089413134e-43	1.146	0.678	0.32	8.30425775861011e-39	cDC1
ATP1A1	3.93546134436959e-23	1.14529	0.331	0.132	1.44041820665271e-18	cDC1
PSMC6	2.11798784261504e-18	1.14381	0.308	0.136	7.75204730275531e-14	cDC1
FCGRT	1.69617920091702e-28	1.14352	0.392	0.152	6.2081854932764e-24	cDC1
S100A101	1.60464211523879e-35	1.14072	0.575	0.265	5.87315060598549e-31	cDC1
TBC1D121	1.43006674267655e-20	1.12939	0.261	0.1	5.23418728487043e-16	cDC1
BZW2	5.30515306822277e-22	1.12253	0.3	0.118	1.94173907450022e-17	cDC1
EZH2	7.67286220274272e-21	1.12056	0.258	0.097	2.80834429482586e-16	cDC1
HLA-C1	6.06863120285526e-35	1.11907	0.642	0.323	2.22117970655705e-30	cDC1
PCGF5	3.82642235986743e-21	1.11117	0.281	0.108	1.40050884793508e-16	cDC1
SUFU	3.35937488401928e-19	1.10404	0.294	0.123	1.2295648012999e-14	cDC1
ZNF121	4.04208682916868e-21	1.10322	0.261	0.096	1.47944420034403e-16	cDC1
ATXN11	2.25533749670948e-29	1.10251	0.406	0.165	8.25476077170636e-25	cDC1
HIPK21	6.97361416691861e-21	1.10053	0.278	0.108	2.55241252123388e-16	cDC1
FAM117B1	1.61899874225917e-31	1.09963	0.639	0.336	5.92569729654277e-27	cDC1
COTL11	1.64840243754349e-35	1.09877	0.564	0.243	6.03331776165292e-31	cDC1
NAP1L1	1.40006772590286e-47	1.09725	0.8	0.446	5.12438788357705e-43	cDC1
SPI11	3.80168498449813e-23	1.09304	0.358	0.152	1.39145472117616e-18	cDC1
MIR4435-2HG	9.27740052289669e-23	1.09052	0.306	0.118	3.39562136538542e-18	cDC1
SESTD11	5.8725078994907e-23	1.087	0.308	0.121	2.14939661629259e-18	cDC1
LIMD21	2.64469309802605e-25	1.08231	0.397	0.165	9.67984120808515e-21	cDC1
ADAMTSL4-AS11	3.34558563147537e-24	1.07893	0.381	0.165	1.2245177969763e-19	cDC1
ITGB1	9.70512941891083e-23	1.07475	0.367	0.159	3.55217441861555e-18	cDC1
ENO11	1.05102689541322e-25	1.07076	0.45	0.201	3.84686353990194e-21	cDC1
YEATS2	1.74479336979303e-27	1.0636	0.439	0.185	6.38611821277948e-23	cDC1
GSTP11	8.62669025181903e-23	1.06291	0.461	0.221	3.15745489906828e-18	cDC1
DUSP11	1.30638332847449e-16	1.06037	0.269	0.117	4.78149362054949e-12	cDC1
KLHL22	6.91902909830696e-21	1.05012	0.289	0.112	2.53243384027133e-16	cDC1
HLA-B1	3.65625183494339e-59	1.04969	0.939	0.715	1.33822473410763e-54	cDC1
ARL5A1	2.17307713787684e-25	1.04795	0.469	0.214	7.95367963234303e-21	cDC1
CASK	4.45224048594587e-25	1.04458	0.425	0.185	1.62956454026105e-20	cDC1
GLB1	1.06562888138835e-18	1.04264	0.328	0.145	3.90030826876952e-14	cDC1
CIITA1	8.97796334173809e-44	1.03545	0.789	0.421	3.28602436270956e-39	cDC1
PTPN22	8.98338807516823e-20	1.03405	0.406	0.196	3.28800986939232e-15	cDC1
DSE1	9.000860475716e-24	1.03266	0.478	0.232	3.29440494271681e-19	cDC1
PTPN121	6.42599460638563e-24	1.0294	0.333	0.132	2.3519782858832e-19	cDC1
NSMAF1	1.53930362805379e-26	1.02934	0.594	0.319	5.63400520903967e-22	cDC1
HLA-A1	2.35533011096632e-39	1.02761	0.825	0.49	8.62074373914783e-35	cDC1
CTSZ	1.02742416349792e-17	1.02668	0.375	0.179	3.76047518081875e-13	cDC1
SUSD61	4.21851974754338e-26	1.02358	0.581	0.304	1.54402041279835e-21	cDC1
ITGA41	1.23794757811096e-45	1.02158	0.869	0.563	4.53101193064392e-41	cDC1
WDR41	3.09788769123114e-21	1.0186	0.403	0.186	1.13385787386751e-16	cDC1
GAPDH1	5.12411574206731e-27	1.01854	0.539	0.256	1.87547760275406e-22	cDC1
RIN31	4.53048848738216e-31	1.01696	0.467	0.191	1.65820409126674e-26	cDC1
IPMK1	1.34496041864049e-22	1.01538	0.4	0.178	4.92268962826605e-18	cDC1
NME2	4.81471134021911e-23	1.00725	0.428	0.194	1.7622324976336e-18	cDC1
NCOA71	1.13249885150581e-29	1.00523	0.575	0.276	4.14505904639641e-25	cDC1
RDX	7.77245072710019e-18	1.004	0.275	0.114	2.84479469062594e-13	cDC1
VOPP1	7.57714630662399e-35	1.00325	0.758	0.438	2.77331131968745e-30	cDC1
OXSR11	4.39116489972849e-18	1.00272	0.367	0.171	1.60721026494963e-13	cDC1
ARHGAP21	3.13030862273084e-22	0.996796	0.294	0.111	1.14572425900571e-17	cDC1
MAP4K31	3.03078891077672e-31	0.992203	0.606	0.291	1.10929904923339e-26	cDC1
GPAT31	2.0752238774155e-27	0.98811	0.333	0.123	7.59552691372847e-23	cDC1
KDM2B1	1.86974945648391e-19	0.984962	0.367	0.168	6.84346998567676e-15	cDC1
IFNGR11	1.17512916155362e-24	0.981131	0.506	0.24	4.30109024420239e-20	cDC1
DYNC1LI11	6.89792742065216e-17	0.977448	0.339	0.159	2.5247104152329e-12	cDC1
NEAT11	1.80920720522969e-45	0.976702	0.681	0.312	6.62187929186119e-41	cDC1
FOS1	5.5356892293991e-37	0.972913	0.667	0.324	2.02611761485236e-32	cDC1
EMILIN21	3.38254159162874e-33	0.970901	0.553	0.239	1.23804404795203e-28	cDC1
MBP1	9.73380248667274e-44	0.966807	0.889	0.558	3.56266904814709e-39	cDC1
PANK2	1.93543988007616e-15	0.965685	0.269	0.118	7.08390350506677e-11	cDC1
RAP1A1	1.24932721443165e-33	0.963979	0.719	0.38	4.57266253754129e-29	cDC1
OSBPL9	2.95256750724113e-25	0.959364	0.547	0.279	1.08066923332533e-20	cDC1
SLC8A11	1.19910502305815e-63	0.95539	0.786	0.309	4.38884429489514e-59	cDC1
ITSN21	2.29335975541467e-37	0.950994	0.817	0.503	8.39392604079322e-33	cDC1
FRY1	9.60091898672423e-39	0.949177	0.553	0.222	3.51403235833094e-34	cDC1
CFLAR1	2.5022526303568e-20	0.94873	0.517	0.281	9.15849485236891e-16	cDC1
ATP2B11	1.727844896977e-59	0.945617	0.806	0.361	6.32408510742552e-55	cDC1
TPP1	9.24092339272019e-19	0.945272	0.386	0.179	3.38227037096952e-14	cDC1
NBPF12	2.2328531402518e-14	0.944074	0.269	0.12	8.17246577863561e-10	cDC1
SLC25A61	2.50948035460813e-22	0.940609	0.472	0.228	9.18494904590121e-18	cDC1
SPOPL1	1.3533138170109e-25	0.937345	0.631	0.343	4.95326390164161e-21	cDC1
RPS21	1.54203216870642e-43	0.935632	0.878	0.559	5.64399194068236e-39	cDC1
EDEM11	1.67577375099606e-18	0.934569	0.408	0.198	6.13349950602068e-14	cDC1
HCK1	4.93558299349524e-24	0.933848	0.369	0.15	1.80647273144919e-19	cDC1
RPS6KC11	1.13034257351857e-24	0.931275	0.592	0.313	4.1371668533353e-20	cDC1
LGMN	4.37816676233661e-17	0.924946	0.342	0.156	1.60245281668282e-12	cDC1
STX121	1.37842467687162e-20	0.923968	0.389	0.175	5.04517215981782e-16	cDC1
TPK11	8.8910450427086e-29	0.923771	0.639	0.331	3.25421139608177e-24	cDC1
EEF1B2	3.42421426111116e-26	0.918253	0.661	0.342	1.2532966617093e-21	cDC1
PON21	3.51752122405616e-19	0.917886	0.406	0.193	1.2874479432168e-14	cDC1
ZNF1241	6.26050360270741e-21	0.915306	0.492	0.248	2.29140692362694e-16	cDC1
ITGAL1	4.11924115340669e-19	0.91377	0.375	0.171	1.50768345455838e-14	cDC1
ATP1B31	5.7344092983606e-19	0.91139	0.436	0.217	2.09885114729296e-14	cDC1
PIKFYVE1	9.99762377467795e-23	0.910533	0.539	0.283	3.65923027776988e-18	cDC1
NDEL11	3.12952744007089e-13	0.90958	0.367	0.199	1.14543833834034e-08	cDC1
FMNL11	2.04656502148141e-18	0.904495	0.378	0.178	7.49063263512411e-14	cDC1
RPL81	4.63149599696278e-34	0.89974	0.836	0.544	1.69517384984835e-29	cDC1
AHCYL21	6.53759449037654e-24	0.889159	0.503	0.248	2.39282495942272e-19	cDC1
HTT1	1.48820382296478e-24	0.887327	0.6	0.304	5.44697481243339e-20	cDC1
SNX131	1.30069260900399e-20	0.879919	0.567	0.306	4.7606650182155e-16	cDC1
EPRS	1.67233279705731e-14	0.877883	0.25	0.108	6.12090527050947e-10	cDC1
FBXO341	6.46400238550908e-20	0.876258	0.478	0.235	2.36588951312018e-15	cDC1
MAP4K51	1.34647579027865e-24	0.875885	0.553	0.275	4.92823603999887e-20	cDC1
UPF2	1.9293881544342e-22	0.875628	0.642	0.37	7.06175358404462e-18	cDC1
IFNGR2	9.30493423840853e-12	0.874809	0.253	0.12	3.40569898059991e-07	cDC1
MFSD11	3.87859541584308e-16	0.871753	0.372	0.184	1.41960470815272e-11	cDC1
CTNNA1	2.13808850363372e-12	0.870739	0.275	0.137	7.82561773214979e-08	cDC1
FLNA1	6.54512231263499e-18	0.870467	0.389	0.187	2.39558021764753e-13	cDC1
INPP5D1	7.3647913328118e-32	0.870196	0.822	0.497	2.69558727572245e-27	cDC1
PAK11	4.99269383427176e-25	0.869377	0.531	0.26	1.82737587028181e-20	cDC1
RTN41	1.28988214976104e-29	0.868348	0.8	0.481	4.72109765634039e-25	cDC1
TYMP1	4.05591145022979e-15	0.866808	0.322	0.153	1.48450414989861e-10	cDC1
SETD7	1.4073359553035e-13	0.859204	0.283	0.132	5.15099033000632e-09	cDC1
RAB7A1	1.11524326794049e-27	0.852158	0.711	0.409	4.08190188498898e-23	cDC1
GTF2B	3.43423867709804e-14	0.851767	0.336	0.167	1.25696569820466e-09	cDC1
ACTG11	2.95098622875055e-29	0.847575	0.775	0.471	1.08009046958499e-24	cDC1
SBNO1	3.58084738570661e-17	0.846515	0.367	0.169	1.31062595164248e-12	cDC1
USP45	6.49648024065884e-12	0.840075	0.256	0.123	2.37777673288354e-07	cDC1
TAPBP	5.29570308246639e-23	0.838508	0.608	0.317	1.93828028521352e-18	cDC1
MCL11	1.78025597092424e-19	0.837565	0.497	0.254	6.51591487917982e-15	cDC1
WDR11	5.93839185801785e-15	0.836483	0.339	0.164	2.17351080395311e-10	cDC1
TPM31	4.90940891038248e-21	0.83615	0.581	0.323	1.79689275528909e-16	cDC1
TRPS11	1.01216959696947e-36	0.830061	0.781	0.422	3.70464194186797e-32	cDC1
M6PR	1.5291788975552e-15	0.829267	0.375	0.182	5.59694768294177e-11	cDC1
PRMT3	3.57385753178524e-14	0.826489	0.322	0.158	1.30806759520872e-09	cDC1
TAB21	4.12015232612979e-21	0.825857	0.722	0.461	1.50801695288677e-16	cDC1
SPN	1.02014227277439e-14	0.822708	0.314	0.147	3.73382273258153e-10	cDC1
FGD41	2.27765983017588e-23	0.821636	0.419	0.186	8.33646274442673e-19	cDC1
BACH11	1.04380352254802e-25	0.819564	0.639	0.343	3.82042527287802e-21	cDC1
CDK191	9.8004947085404e-17	0.816525	0.503	0.276	3.58707906827287e-12	cDC1
AHNAK1	4.19321502237036e-29	0.813981	0.803	0.479	1.53475863033778e-24	cDC1
ZEB11	2.10027347691558e-39	0.812023	0.872	0.515	7.68721095285872e-35	cDC1
STK17B1	2.27355890371222e-56	0.808702	0.986	0.811	8.3214529434771e-52	cDC1
DOCK101	1.96188616616118e-31	0.808125	0.883	0.605	7.18069955676654e-27	cDC1
ATF4	8.11249944783026e-13	0.808051	0.306	0.147	2.96925592290035e-08	cDC1
ETV61	3.12812474138236e-47	0.807426	0.972	0.83	1.14492493659336e-42	cDC1
GNG5	2.82729706810549e-13	0.801776	0.317	0.153	1.03481899989729e-08	cDC1
LIMS11	1.79927252176432e-14	0.800781	0.333	0.163	6.58551735690958e-10	cDC1
FBXL201	1.16219047988263e-16	0.792727	0.447	0.232	4.25373337541842e-12	cDC1
PLXNC11	2.53761247050193e-17	0.791883	0.425	0.215	9.2879154032841e-13	cDC1
PRKAR1A	5.04367762784178e-13	0.791046	0.283	0.132	1.84603644856637e-08	cDC1
STIM2	2.52642384140932e-19	0.790872	0.656	0.4	9.24696390194225e-15	cDC1
PRKD31	2.08974034476741e-15	0.789635	0.389	0.199	7.64865863588321e-11	cDC1
REV3L1	6.34563475469029e-23	0.786884	0.603	0.32	2.32256577656419e-18	cDC1
LCP11	1.13167211033069e-27	0.785885	0.856	0.624	4.14203309102137e-23	cDC1
WWP21	3.08152652046597e-15	0.785019	0.425	0.223	1.12786952175575e-10	cDC1
TRAK11	6.69501544702723e-21	0.783443	0.656	0.381	2.45044260376644e-16	cDC1
DISC11	1.94629722301522e-23	0.783037	0.736	0.439	7.123642465958e-19	cDC1
IP6K2	3.49325057930273e-12	0.78045	0.261	0.121	1.27856464453059e-07	cDC1
PLEK1	1.70410886810194e-24	0.779267	0.767	0.487	6.23720886813991e-20	cDC1
ARHGAP5	6.69087698865029e-18	0.778275	0.536	0.304	2.44892788661589e-13	cDC1
SIPA1L31	7.02049960790537e-17	0.777748	0.511	0.28	2.56957306148944e-12	cDC1
MYO1F1	1.09908697288706e-23	0.775056	0.575	0.28	4.02276822946393e-19	cDC1
CDC421	6.8009495767832e-17	0.770824	0.528	0.286	2.48921555459842e-12	cDC1
HSPA8	1.12218487479518e-10	0.768397	0.283	0.145	4.10730886023782e-06	cDC1
HLA-E1	3.18764183392696e-17	0.762072	0.55	0.311	1.16670878763561e-12	cDC1
SPIDR1	4.99296902250144e-23	0.760553	0.692	0.39	1.82747659192575e-18	cDC1
EXOC6B1	4.42572540967511e-13	0.75902	0.294	0.145	1.61985975719519e-08	cDC1
CPB2-AS1	5.02197343942152e-10	0.758796	0.289	0.155	1.83809249856267e-05	cDC1
RPS22	1.60017373956498e-45	0.757212	0.969	0.832	5.85679590418179e-41	cDC1
HSPA5	2.96400239269435e-12	0.754568	0.417	0.235	1.08485451575006e-07	cDC1
MYO9A1	1.58682035346475e-24	0.754395	0.753	0.463	5.80792117571635e-20	cDC1
HIVEP21	1.73959723901112e-16	0.753031	0.436	0.226	6.36709985450461e-12	cDC1
RBPJ1	1.52616619541314e-24	0.750448	0.669	0.366	5.58592089183165e-20	cDC1
CEP1701	7.85432949017588e-20	0.744872	0.583	0.324	2.87476313669928e-15	cDC1
BRD2	2.8283720938066e-10	0.742283	0.353	0.197	1.03521247005416e-05	cDC1
FOXN21	7.83612455594489e-22	0.741289	0.781	0.512	2.86809994872139e-17	cDC1
PRCP1	2.45541371321856e-11	0.740627	0.286	0.145	8.98705973175125e-07	cDC1
ZFAS1	1.01339877161852e-08	0.735787	0.283	0.158	0.000370914	cDC1
ACTB1	1.79799570610019e-61	0.732604	0.997	0.916	6.5808440838973e-57	cDC1
ABHD2	1.38925967363707e-10	0.732183	0.283	0.147	5.08482933147903e-06	cDC1
ANXA21	5.99382960573284e-17	0.730472	0.45	0.224	2.19380157399428e-12	cDC1
CLIC1	1.81619061411374e-10	0.728546	0.278	0.142	6.64743926671769e-06	cDC1
GRN	3.01228550076966e-17	0.727184	0.644	0.387	1.1025266161367e-12	cDC1
SLC25A31	7.48591220631398e-10	0.727103	0.369	0.211	2.73991872663298e-05	cDC1
MBD2	1.64387797108515e-10	0.725821	0.283	0.147	6.01675776196877e-06	cDC1
CCDC47	3.60342987738261e-09	0.725667	0.256	0.134	0.000131889	cDC1
RPL111	6.15311537677766e-30	0.725569	0.911	0.71	2.25210175905439e-25	cDC1
CYTIP1	1.06900980423327e-24	0.725336	0.647	0.342	3.91268278447418e-20	cDC1
CSGALNACT21	4.25119089654928e-16	0.721911	0.575	0.344	1.555978380046e-11	cDC1
RPLP11	4.16653500267879e-59	0.720529	1	0.923	1.52499347633047e-54	cDC1
NDUFA13	4.04266531516343e-13	0.719304	0.314	0.151	1.47965593200297e-08	cDC1
BAZ1A1	5.45271843612829e-15	0.719276	0.572	0.347	1.99574947480732e-10	cDC1
PPTC71	3.38387067001807e-10	0.714744	0.286	0.148	1.23853050393332e-05	cDC1
AMD11	7.01174189649697e-13	0.713837	0.361	0.187	2.56636765153686e-08	cDC1
CTNNB11	4.24943230806685e-24	0.713614	0.706	0.421	1.55533471907555e-19	cDC1
MAP3K41	5.89590705741719e-15	0.708889	0.461	0.249	2.15796094208527e-10	cDC1
AGPAT31	7.96239614174546e-12	0.708828	0.303	0.154	2.91431661184025e-07	cDC1
UBAP2	8.76913866901439e-10	0.708791	0.308	0.17	3.20959244424596e-05	cDC1
VCP1	2.76964775377185e-13	0.707645	0.414	0.218	1.01371877435804e-08	cDC1
CLIP11	4.1689656340185e-11	0.705149	0.369	0.208	1.52588311170711e-06	cDC1
KCTD121	1.02610189718679e-09	0.705039	0.314	0.17	3.75563555389335e-05	cDC1
RCOR11	1.36434853830006e-18	0.701933	0.586	0.321	4.99365208503204e-14	cDC1
TNPO1	2.26236151676861e-13	0.699277	0.558	0.345	8.2804693875248e-09	cDC1
ATP6V0E1	8.33052457730717e-12	0.698567	0.283	0.138	3.0490553005402e-07	cDC1
GNG21	2.22353238645841e-11	0.697496	0.372	0.203	8.13835088767644e-07	cDC1
CUL11	2.22965669095163e-16	0.694703	0.456	0.232	8.16076645455206e-12	cDC1
RPL18A	1.04343338203702e-23	0.694074	0.831	0.558	3.81907052159368e-19	cDC1
COX7C	1.66485772553707e-13	0.693154	0.431	0.227	6.09354576123824e-09	cDC1
SYAP11	4.27962180610248e-09	0.69315	0.256	0.135	0.000156638	cDC1
SGK31	2.22322917705186e-19	0.689919	0.653	0.373	8.13724111092753e-15	cDC1
CRYBG11	1.97220597487903e-16	0.689416	0.414	0.205	7.21847108865473e-12	cDC1
RPS51	6.7572573963445e-14	0.689258	0.611	0.367	2.47322377963605e-09	cDC1
RPS181	4.19541790649437e-35	0.688783	0.956	0.813	1.53556490795601e-30	cDC1
EFHD2	2.13255809959879e-11	0.685972	0.275	0.133	7.80537590034152e-07	cDC1
LRRC8C1	4.74155713444039e-17	0.68527	0.406	0.197	1.73545732677653e-12	cDC1
[truncated: 422 more rows]

## Sheet: Supplementary Table 2
SUPPLEMENTARY TABLE 2. List of DEG for each cell cluster in day-4 culture snMultiome-seq dataset (See Figure 1)
gene	p_val	avg_log2FC	pct.1	pct.2	p_val_adj	cluster
LINC01478	0	3.66005	0.751	0.152	0	1
AL392172.2	2.24533553932182e-258	3.28522	0.297	0.062	8.21815260747179e-254	1
VIPR2	1.24042146289445e-220	3.26787	0.264	0.054	4.54006659633999e-216	1
SEMA5A	0	3.2466	0.559	0.13	0	1
PHEX	0	3.14791	0.754	0.201	0	1
BLK	0	3.13061	0.448	0.105	0	1
ZFAT	0	3.07085	0.918	0.357	0	1
PDE4B	0	3.05562	0.96	0.382	0	1
RGS7	0	2.98649	0.53	0.144	0	1
CLEC4C	0	2.98186	0.756	0.21	0	1
NIBAN3	0	2.94894	0.58	0.152	0	1
SLA2	0	2.92402	0.427	0.115	0	1
PACSIN1	0	2.91937	0.544	0.143	0	1
LINC01226	0	2.9019	0.64	0.171	0	1
COBLL1	0	2.83254	0.787	0.263	0	1
AZIN2	5.75536891756102e-196	2.79376	0.284	0.083	2.10652257751651e-191	1
AL136018.1	9.42924067157649e-194	2.786	0.266	0.069	3.45119637820371e-189	1
AC007381.1	0	2.78478	0.705	0.202	0	1
AEBP1	9.883903066308e-189	2.72893	0.269	0.075	3.61760736129939e-184	1
AC023590.1	0	2.70095	0.755	0.267	0	1
DERL3	2.76771054459338e-210	2.69632	0.305	0.093	1.01300973642662e-205	1
PLXNA4	0	2.68558	0.771	0.285	0	1
IFNLR1	0	2.67256	0.454	0.137	0	1
P2RX1	5.08603723445984e-308	2.637	0.403	0.125	1.86154048818465e-303	1
LAMP5	0	2.63121	0.539	0.178	0	1
KHDRBS2	0	2.59988	0.573	0.19	0	1
AC009570.2	0	2.59821	0.443	0.129	0	1
MAP2K6	0	2.57929	0.441	0.145	0	1
GLT1D1	0	2.53347	0.727	0.269	0	1
BLNK	0	2.53055	0.897	0.367	0	1
AC243960.1	2.76856646495021e-228	2.51717	0.33	0.103	1.01332301183643e-223	1
CARD11	0	2.49378	0.914	0.392	0	1
AL139340.1	1.75685261478365e-162	2.46903	0.257	0.079	6.43025625536964e-158	1
LAIR1	0	2.42689	0.502	0.174	0	1
CD36	0	2.42535	0.908	0.47	0	1
P3H2	7.58215670578514e-281	2.42529	0.421	0.155	2.77514517588442e-276	1
NRP1	0	2.42268	0.539	0.206	0	1
RHEX	0	2.38993	0.913	0.401	0	1
PGGHG	8.42000650452532e-163	2.38242	0.271	0.09	3.08180658072131e-158	1
NEK8	1.42001291431849e-168	2.37671	0.285	0.099	5.1973892676971e-164	1
CYSLTR1	0	2.3731	0.495	0.186	0	1
CACNB4	7.1514590724226e-138	2.37238	0.292	0.123	2.6175055350974e-133	1
CEACAM21	1.71019031892244e-249	2.36732	0.374	0.129	6.25946758628803e-245	1
SELL	0	2.35468	0.502	0.198	0	1
CMKLR1	0	2.35075	0.473	0.164	0	1
LINC01374	0	2.33374	0.942	0.512	0	1
LINC01800	1.5400678934498e-168	2.31065	0.272	0.086	5.63680249681562e-164	1
CRYM	1.43719538189405e-251	2.28854	0.408	0.159	5.26027881727039e-247	1
ERN1	0	2.28778	0.718	0.374	0	1
TNFRSF21	0	2.27096	0.614	0.249	0	1
LINC01684	0	2.26718	0.583	0.246	0	1
ARHGAP24	0	2.26714	0.772	0.276	0	1
TMEM63A	1.61429823393245e-213	2.26583	0.363	0.144	5.90849296601614e-209	1
SLC7A5	0	2.26365	0.563	0.233	0	1
LONRF2	0	2.25102	0.614	0.263	0	1
JAZF1	0	2.24052	0.838	0.384	0	1
CUEDC1	7.68265223822837e-185	2.22207	0.338	0.138	2.81192754571396e-180	1
MZB1	6.42384033813745e-190	2.20063	0.325	0.119	2.35118980216169e-185	1
ADARB1	4.15200684139079e-139	2.19394	0.258	0.093	1.51967602401744e-134	1
PTGDS	2.85055913660186e-151	2.1907	0.398	0.225	1.04333314958765e-146	1
NPC1	0	2.18855	0.813	0.421	0	1
MLLT3	2.17051115070761e-126	2.16828	0.252	0.095	7.94428786270494e-122	1
ST3GAL4	1.6701119463244e-129	2.15854	0.257	0.1	6.11277673474192e-125	1
PAFAH2	0	2.15079	0.517	0.212	0	1
CASP10	1.22021328983238e-129	2.12774	0.258	0.101	4.46610266211551e-125	1
LIME1	1.12295479019704e-139	2.11846	0.273	0.107	4.1101268276002e-135	1
DRD4	1.44228807073288e-167	2.11358	0.322	0.133	5.27891856768942e-163	1
STAMBPL1	0	2.11027	0.696	0.282	0	1
TLR7	6.65940640874194e-248	2.08225	0.431	0.187	2.43740933966364e-243	1
EEPD1	3.12568933007136e-204	2.07902	0.382	0.163	1.14403355169942e-199	1
RUBCNL	0	2.07171	0.653	0.266	0	1
TXNDC5	1.27112386132263e-114	2.05237	0.257	0.113	4.65244044482698e-110	1
TCF4-AS1	4.76095417613466e-248	2.04387	0.429	0.181	1.74255683800705e-243	1
CUX2	0	2.04349	0.747	0.318	0	1
COL24A1	0	2.03835	0.979	0.639	0	1
PLD4	0	2.03402	0.597	0.281	0	1
MDFIC	0	2.01253	0.946	0.554	0	1
PLCB1	0	2.00314	0.675	0.242	0	1
ADGRG5	0	2.00217	0.575	0.238	0	1
WDR66	3.59844263851785e-109	1.99092	0.254	0.112	1.31706599012392e-104	1
PALD1	1.7792827533605e-186	1.98688	0.394	0.189	6.51235280557478e-182	1
LINC00996	0	1.9867	0.872	0.444	0	1
P2RY14	0	1.9768	0.84	0.448	0	1
IL18R1	5.18124595415665e-174	1.97442	0.363	0.168	1.89638783168087e-169	1
CLMN	3.45484921736402e-133	1.97264	0.299	0.132	1.2645093620474e-128	1
KCNK10	0	1.97068	0.565	0.233	0	1
NCR2	3.75900020787919e-199	1.95721	0.376	0.158	1.37583166608586e-194	1
MAPKAPK2	0	1.95694	0.618	0.348	0	1
CPED1	7.56723776120156e-168	1.93189	0.359	0.162	2.76968469297738e-163	1
PI4KA	0	1.9179	0.81	0.474	0	1
CCDC88C	1.72364937220791e-141	1.90789	0.307	0.136	6.30872906721818e-137	1
ZDHHC14	1.43326581093732e-144	1.89988	0.355	0.175	5.2458961946117e-140	1
CCDC186	0	1.889	0.644	0.359	0	1
VAV3	0	1.88726	0.82	0.445	0	1
MGAT4A	0	1.88253	0.604	0.29	0	1
LILRA4	1.33065875696736e-273	1.88183	0.492	0.243	4.87034411637623e-269	1
GRAMD1B	0	1.8792	0.814	0.414	0	1
CYTH4	0	1.87492	0.576	0.288	0	1
MAML3	1.3796915608119e-205	1.8633	0.436	0.21	5.04980908172762e-201	1
PLAC8	0	1.85742	0.803	0.47	0	1
MAN1A1	0	1.85444	0.763	0.49	0	1
PIK3AP1	0	1.85058	0.774	0.418	0	1
SCN9A	0	1.84875	0.725	0.333	0	1
TTC39C	0	1.84347	0.853	0.43	0	1
GZMB	0	1.84276	0.926	0.666	0	1
KLHDC4	3.23506241846053e-178	1.84021	0.382	0.184	1.18406519578074e-173	1
STAP1	6.54514305995436e-191	1.83945	0.4	0.191	2.3955878113739e-186	1
CYYR1	1.26223653751852e-135	1.83373	0.326	0.152	4.61991195097153e-131	1
RALGPS2	3.51629615602526e-172	1.82178	0.368	0.169	1.2869995560668e-167	1
B4GALT1	0	1.82132	0.604	0.33	0	1
ZDHHC17	0	1.81743	0.891	0.581	0	1
SCAMP5	7.80542759923683e-167	1.81521	0.373	0.182	2.85686455559667e-162	1
ATP2A3	2.33964494039746e-130	1.80352	0.325	0.163	8.56333444634873e-126	1
SCN1A-AS1	5.97478916544794e-202	1.79908	0.397	0.173	2.1868325824456e-197	1
TCF4	0	1.79117	1	0.994	0	1
SH3D19	2.33761070317715e-142	1.7806	0.325	0.148	8.55588893469869e-138	1
RAP1GAP2	0	1.77658	0.73	0.377	0	1
EPDR1	0	1.77625	0.692	0.319	0	1
EMB	1.9943635663493e-293	1.7735	0.532	0.272	7.29957008919507e-289	1
SLC7A6	0	1.77293	0.65	0.361	0	1
JCHAIN	0	1.77223	0.959	0.738	0	1
CCDC50	0	1.75253	0.968	0.799	0	1
FAM214A	0	1.75025	0.711	0.421	0	1
NUCB2	1.37260022171259e-268	1.74237	0.512	0.261	5.02385407149023e-264	1
ULK1	9.42060148442249e-101	1.74039	0.274	0.137	3.44803434931348e-96	1
CTNS	6.50237812810826e-139	1.7391	0.343	0.174	2.37993541866891e-134	1
ETS1	8.52039939802798e-179	1.73879	0.435	0.243	3.11855138367222e-174	1
RUNX2	0	1.73842	0.971	0.704	0	1
POLB	1.83768268538284e-215	1.73594	0.458	0.233	6.72610239676975e-211	1
MEF2C	0	1.73232	0.939	0.612	0	1
UNC93B1	2.26624053646908e-283	1.7275	0.535	0.287	8.29466698753047e-279	1
APP	0	1.72177	0.949	0.738	0	1
CREB3L2	1.61115683770362e-290	1.72028	0.544	0.285	5.89699514167901e-286	1
FAM160A1	0	1.71863	0.842	0.413	0	1
C18orf25	0	1.71856	0.665	0.426	0	1
CD2AP	0	1.70802	0.917	0.652	0	1
CLN8	9.80614297054318e-198	1.70764	0.449	0.245	3.58914638864851e-193	1
TTC39A	1.69831719085207e-116	1.70054	0.291	0.137	6.21601075023767e-112	1
TBC1D13	2.1807275888446e-274	1.69601	0.537	0.291	7.98168104793012e-270	1
IFI44L	5.77097690856412e-272	1.67679	0.61	0.389	2.11223525830355e-267	1
EPHB1	0	1.67339	0.854	0.523	0	1
MAPRE2	8.05786909914787e-155	1.67307	0.394	0.211	2.94926066897911e-150	1
IRF8	0	1.66761	0.907	0.615	0	1
IQSEC1	0	1.66749	0.723	0.445	0	1
APBB1IP	0	1.66286	0.846	0.488	0	1
UST	5.81494354047203e-288	1.66156	0.563	0.294	2.12832748524817e-283	1
SH3RF3	1.31174052415054e-134	1.66119	0.311	0.134	4.80110149244339e-130	1
ENOSF1	6.53075599268293e-78	1.65758	0.258	0.14	2.39032200088188e-73	1
C11orf80	1.48616389221724e-97	1.65654	0.296	0.158	5.43950846190431e-93	1
ZER1	6.46259988498779e-282	1.65288	0.585	0.344	2.36537618390438e-277	1
PDGFB	4.13195833193249e-81	1.64849	0.253	0.133	1.51233806907061e-76	1
MPEG1	0	1.64749	0.829	0.543	0	1
TRIM14	1.20623449692737e-191	1.64663	0.441	0.235	4.41493888220386e-187	1
KCTD5	2.81006535097658e-118	1.63825	0.327	0.174	1.02851201911094e-113	1
CHML	0	1.63821	0.757	0.466	0	1
SEL1L3	0	1.63592	0.804	0.52	0	1
GLCCI1	8.61387960797995e-294	1.6335	0.615	0.36	3.15276607531674e-289	1
HIVEP3	0	1.63056	0.809	0.491	0	1
SNX16	2.61068778654436e-84	1.62503	0.251	0.128	9.55537836753101e-80	1
PRMT7	7.2285558938438e-164	1.621	0.41	0.223	2.64572374270577e-159	1
PARVB	5.63644450962057e-88	1.61837	0.284	0.159	2.06299505496623e-83	1
TEP1	8.22774333865295e-192	1.61302	0.455	0.255	3.01143633938037e-187	1
GAPT	2.42977462059722e-111	1.61297	0.313	0.165	8.8932180888479e-107	1
SMC6	0	1.61222	0.794	0.552	0	1
IFI44	6.85627483668063e-197	1.61192	0.476	0.259	2.50946515297348e-192	1
OXR1	0	1.61024	0.661	0.402	0	1
E2F5	4.10973588381631e-89	1.60691	0.259	0.129	1.50420443083561e-84	1
AC090204.1	2.52034820522885e-124	1.59599	0.353	0.19	9.22472646595812e-120	1
HDAC9	0	1.5929	0.955	0.56	0	1
SLC35F3	4.68994669516244e-218	1.59022	0.509	0.274	1.7165673898964e-213	1
TASP1	0	1.59006	0.734	0.445	0	1
P2RY6	0	1.57572	0.768	0.423	0	1
IDH3A	0	1.57083	0.636	0.391	0	1
GUCY1A1	3.03520528243348e-115	1.56902	0.337	0.179	1.11091548542348e-110	1
PRKCA	3.14628308517403e-213	1.5676	0.545	0.313	1.15157107200455e-208	1
ARHGAP4	3.11655811633169e-107	1.56476	0.331	0.19	1.14069143615856e-102	1
MDN1	0	1.56265	0.66	0.405	0	1
LPIN1	1.58176511273459e-143	1.56174	0.411	0.245	5.78941848911989e-139	1
FMN1	1.98461307860861e-110	1.56158	0.314	0.16	7.26388232901536e-106	1
SAMD12	1.45231624944983e-292	1.55892	0.576	0.301	5.31562270461134e-288	1
SP110	0	1.55421	0.705	0.459	0	1
OSBPL3	6.21296697795593e-238	1.54937	0.537	0.295	2.27400804360165e-233	1
BCL11A	0	1.54659	0.971	0.814	0	1
SETBP1	0	1.54299	0.659	0.376	0	1
PAG1	0	1.53867	0.69	0.44	0	1
USP6NL	2.78102574783727e-77	1.53607	0.284	0.167	1.01788323396592e-72	1
CYBB	0	1.53581	0.729	0.418	0	1
ANKRD28	2.14644895903497e-194	1.53476	0.5	0.297	7.8562178349639e-190	1
LINC02245	1.11888165081153e-296	1.53324	0.622	0.38	4.0952187301353e-292	1
XXYLT1	1.77848329837755e-172	1.51997	0.457	0.264	6.50942672039168e-168	1
MAP1A	5.1350777099721e-187	1.51953	0.468	0.271	1.87948979262689e-182	1
LNCAROD	3.07267968726762e-100	1.5187	0.287	0.139	1.12463149233682e-95	1
ANK3	7.20316808355204e-162	1.51003	0.388	0.183	2.63643155026088e-157	1
ARHGAP15	0	1.50534	0.984	0.751	0	1
GRIP1	5.17843755378368e-85	1.50099	0.303	0.17	1.89535992906037e-80	1
GALNT2	0	1.5	0.654	0.412	0	1
SUCLG2	4.96920618966252e-66	1.49958	0.269	0.162	1.81877915747838e-61	1
HRH2	6.68850709024271e-280	1.49913	0.608	0.355	2.44806048009974e-275	1
SMPD3	1.27327234669936e-122	1.4972	0.382	0.23	4.66030411615434e-118	1
IFI16	0	1.48586	0.754	0.509	0	1
MCUB	1.8403960819898e-131	1.47563	0.387	0.218	6.73603369969087e-127	1
TNK2	3.38122162725965e-128	1.47482	0.389	0.231	1.2375609277933e-123	1
DAAM1	0	1.47379	0.797	0.524	0	1
RMC1	2.22087785429557e-113	1.46879	0.381	0.236	8.1286350345072e-109	1
CTSC	0	1.46597	0.98	0.93	0	1
MNAT1	0	1.45516	0.793	0.533	0	1
AC079793.1	8.26246178937781e-257	1.45322	0.58	0.35	3.02414363953017e-252	1
PRKCB	0	1.44781	0.958	0.672	0	1
SCT	2.3032076687297e-111	1.4474	0.362	0.214	8.42997038831756e-107	1
TMEM156	1.80831886590063e-100	1.44635	0.332	0.188	6.61862788108291e-96	1
TOM1	5.28223489784937e-85	1.43695	0.308	0.184	1.93335079496185e-80	1
SH2D3C	3.13590788285994e-159	1.43412	0.469	0.296	1.14777364420557e-154	1
STK10	4.62457585145476e-295	1.43361	0.612	0.357	1.69264100739095e-290	1
AC027097.2	1.54358765947905e-221	1.43204	0.564	0.352	5.64968519245926e-217	1
CLIC3	4.15312405244956e-91	1.4285	0.318	0.187	1.52008493443706e-86	1
PLA2G4A	1.25632849264756e-91	1.42832	0.333	0.201	4.59828791593933e-87	1
SMAD3	2.99226022912805e-166	1.42655	0.468	0.275	1.09519716646316e-161	1
PCED1B	9.11013605100983e-176	1.42641	0.463	0.256	3.33440089603011e-171	1
CYFIP2	0	1.42497	0.787	0.526	0	1
DHTKD1	6.92940533721268e-200	1.42377	0.519	0.322	2.53623164747321e-195	1
BICD1	7.26215173021576e-172	1.42229	0.479	0.287	2.65802015477627e-167	1
IGF2R	0	1.42181	0.777	0.557	0	1
TCL1A	6.97331396622845e-222	1.42052	0.58	0.395	2.55230264477928e-217	1
HHAT	1.718317927553e-119	1.41885	0.363	0.2	6.28921544663673e-115	1
IRF7	0	1.41842	0.663	0.45	0	1
PMEPA1	2.44031457813723e-105	1.41683	0.351	0.203	8.93179538744006e-101	1
UBE2J1	1.01565969981494e-203	1.41495	0.534	0.343	3.71741606729265e-199	1
PTPRS	0	1.41063	0.962	0.745	0	1
SLC44A2	1.92200032474277e-67	1.39437	0.281	0.173	7.03471338859102e-63	1
NUP160	9.18519077133339e-256	1.39244	0.617	0.416	3.36187167421574e-251	1
TATDN3	2.34955774063189e-88	1.39241	0.33	0.201	8.59961628648679e-84	1
OAS1	1.46963570674757e-64	1.39077	0.269	0.162	5.37901365026678e-60	1
PTPN22	1.28445470402097e-116	1.3881	0.394	0.241	4.70123266218715e-112	1
HERPUD1	0	1.38524	0.785	0.56	0	1
CD55	1.73578937445587e-142	1.38439	0.441	0.273	6.35316268944592e-138	1
DGKD	2.1503149126944e-61	1.38315	0.254	0.152	7.87036761195276e-57	1
AHI1	2.73646346216722e-293	1.38199	0.651	0.414	1.00157299178783e-288	1
GAS6	7.64479963606485e-209	1.37876	0.539	0.347	2.7980731147961e-204	1
SLC12A7	1.01371862775424e-95	1.374	0.356	0.225	3.71031154944328e-91	1
TNF	3.0741822194797e-140	1.36743	0.448	0.276	1.12518143415177e-135	1
ATP8B1	6.69095466933171e-144	1.36739	0.452	0.28	2.4489563185221e-139	1
ST14	5.92235494299243e-65	1.36735	0.274	0.17	2.16764113268466e-60	1
EXOC6	0	1.36392	0.762	0.478	0	1
SCRN1	2.99632853960597e-115	1.36227	0.382	0.228	1.09668620878118e-110	1
SH3TC1	5.93014056722029e-84	1.35912	0.336	0.216	2.1704907490083e-79	1
DGLUCY	1.02023877739946e-100	1.35903	0.359	0.215	3.73417594915977e-96	1
YPEL1	1.19775750703415e-68	1.35678	0.261	0.149	4.3839122514957e-64	1
XBP1	5.59764715422132e-79	1.34984	0.319	0.2	2.04879483491654e-74	1
USP15	0	1.34345	0.95	0.693	0	1
Z93930.2	2.5485472796038e-61	1.33939	0.262	0.158	9.32793789807788e-57	1
DTNBP1	1.12048743956777e-200	1.33887	0.568	0.385	4.10109607756198e-196	1
SLC9A7	3.26150118110928e-300	1.33795	0.647	0.384	1.19374204729781e-295	1
IQGAP2	0	1.33468	0.876	0.648	0	1
ARHGAP27	1.63994026609596e-157	1.33383	0.477	0.303	6.00234536793782e-153	1
CD99	8.94593654259139e-111	1.33349	0.404	0.266	3.27430223395388e-106	1
LILRB1	1.67221248748207e-72	1.33161	0.294	0.179	6.12046492543314e-68	1
PIK3R5	0	1.32992	0.878	0.574	0	1
IGHM	3.14603382880249e-66	1.32885	0.269	0.16	1.15147984168e-61	1
MEF2C-AS1	4.29873795226085e-135	1.32859	0.418	0.234	1.57338107790699e-130	1
TEX2	7.18621519925594e-222	1.32856	0.586	0.395	2.63022662507967e-217	1
HEATR5B	1.31183136985725e-251	1.32617	0.615	0.402	4.80143399681451e-247	1
ZNF589	7.6675746047722e-145	1.32399	0.467	0.299	2.80640898109267e-140	1
CYTOR	8.21821258080925e-127	1.32228	0.418	0.256	3.00794798670199e-122	1
NGLY1	0	1.31506	0.767	0.553	0	1
SLC12A2	2.34205504670647e-122	1.31499	0.449	0.303	8.57215567645036e-118	1
VEGFB	7.0405482704391e-72	1.3101	0.319	0.209	2.57691107246341e-67	1
TRAF4	1.36958702227095e-75	1.30898	0.321	0.206	5.0128254602139e-71	1
SERPINF1	9.69791521933975e-126	1.30725	0.462	0.319	3.54953394943054e-121	1
SKAP2	0	1.3057	0.879	0.604	0	1
BCLAF3	4.87601406424908e-69	1.301	0.311	0.202	1.78466990765581e-64	1
KMO	1.93919181153181e-225	1.2881	0.627	0.431	7.09763594938758e-221	1
ATP10A	6.69318563187367e-147	1.28743	0.379	0.184	2.44977287312208e-142	1
RNF149	0	1.28636	0.703	0.492	0	1
MLXIP	3.41927929905026e-63	1.283	0.298	0.194	1.25149041624538e-58	1
ADD3	2.34541168448842e-137	1.28266	0.468	0.304	8.58444130639607e-133	1
NBEA	5.296291152308e-75	1.28184	0.31	0.189	1.93849552465625e-70	1
TTC13	2.70175567266618e-77	1.28168	0.328	0.21	9.88869593752548e-73	1
SLC7A6OS	2.99826756026429e-80	1.27659	0.338	0.22	1.09739590973233e-75	1
ARID3B	1.89271033597537e-67	1.26788	0.302	0.19	6.92750910070347e-63	1
SEC61A2	1.59215556006206e-170	1.26611	0.52	0.34	5.82744856538314e-166	1
WWOX	2.74681924338629e-247	1.26583	0.696	0.493	1.00536331127182e-242	1
VAV1	6.95293320318433e-102	1.2656	0.394	0.256	2.5448430816975e-97	1
AL138756.1	5.57813401751314e-100	1.25378	0.404	0.272	2.04165283174998e-95	1
AP002495.1	3.86369202583297e-60	1.25339	0.295	0.193	1.41414991837513e-55	1
FLI1	1.42795602903865e-157	1.2513	0.515	0.34	5.22646186188435e-153	1
ARHGAP25	0	1.24895	0.744	0.516	0	1
MCC	1.22150175011089e-96	1.24656	0.398	0.255	4.47081855558086e-92	1
SCMH1	1.01785347485888e-89	1.24496	0.391	0.259	3.725445503331e-85	1
DDX60	8.13022150686633e-69	1.2408	0.316	0.202	2.97574237372814e-64	1
STRBP	0	1.23105	0.84	0.645	0	1
RNASET2	2.96165455407437e-155	1.22976	0.496	0.321	1.08399518333676e-150	1
AOPEP	4.49001227661854e-188	1.2268	0.579	0.396	1.64338939336515e-183	1
UBA6-AS1	3.48385120142811e-166	1.22278	0.568	0.391	1.2751243782347e-161	1
DISC1	1.54364061270911e-64	1.21785	0.339	0.235	5.64987900657662e-60	1
BBS9	5.75416542887194e-51	1.21588	0.26	0.166	2.10608208862142e-46	1
SNAP29	2.78199001393626e-43	1.21362	0.251	0.17	1.01823616500081e-38	1
RNF144A	3.93910331813574e-163	1.21318	0.518	0.326	1.44175120547086e-158	1
IFNAR2	0	1.20622	0.879	0.705	0	1
DACH1	1.60780234611668e-88	1.2045	0.396	0.258	5.88471736702168e-84	1
UGCG	0	1.20425	0.99	0.861	0	1
ABI2	4.80435978136815e-95	1.20171	0.423	0.3	1.75844372357856e-90	1
STAT2	1.77990549775025e-124	1.20105	0.491	0.353	6.51463211231568e-120	1
GALNT3	5.04539931343716e-57	1.19441	0.314	0.218	1.84666660271113e-52	1
DOP1B	2.03797055796234e-57	1.19136	0.3	0.201	7.45917603919795e-53	1
POC1B	8.19311997000797e-59	1.19108	0.319	0.221	2.99876384022262e-54	1
TTC28	1.3375807215763e-205	1.19096	0.642	0.458	4.89567919904141e-201	1
SCARB2	2.1192410157432e-104	1.18821	0.434	0.297	7.75663404172167e-100	1
ADA2	1.40459515514785e-104	1.18681	0.41	0.266	5.14095872735663e-100	1
MSI2	6.85736844222971e-305	1.18588	0.752	0.553	2.5098654235405e-300	1
SUSD1	0	1.18499	0.812	0.598	0	1
CHD9	0	1.18233	0.928	0.768	0	1
C2CD5	2.06902127021801e-116	1.17588	0.462	0.319	7.57282475112493e-112	1
DENND4C	1.43315924446964e-165	1.17323	0.546	0.369	5.24550615068333e-161	1
ASPH	5.38635580290621e-174	1.17317	0.582	0.407	1.9714600874217e-169	1
ITM2C	1.96379593167104e-127	1.16642	0.5	0.363	7.18768948950917e-123	1
MX2	1.48008498892188e-95	1.16327	0.375	0.228	5.41725906795296e-91	1
OPN3	0	1.16256	0.9	0.748	0	1
EXT1	7.04247333706057e-165	1.16163	0.546	0.344	2.57761566609754e-160	1
USP9Y	0	1.15903	0.789	0.567	0	1
EEF2K	4.83227836942378e-79	1.15777	0.383	0.267	1.7686622059928e-74	1
HSH2D	5.95462700356352e-54	1.15755	0.29	0.192	2.17945302957428e-49	1
VPS13D	8.14367595696543e-285	1.15389	0.731	0.572	2.98066683700892e-280	1
UTRN	0	1.14706	0.968	0.697	0	1
S100PBP	1.33180175204883e-160	1.14526	0.556	0.395	4.87452759267392e-156	1
LHFPL2	3.16208723064184e-250	1.14444	0.721	0.552	1.15735554728722e-245	1
SLC12A6	4.21133673572112e-65	1.14424	0.344	0.238	1.54139135864129e-60	1
CCDC138	1.19192354691853e-66	1.14421	0.337	0.223	4.36255937407649e-62	1
ITPR2	0	1.14358	0.93	0.74	0	1
SLC39A10	6.10203482864897e-164	1.14279	0.603	0.465	2.23340576763381e-159	1
SYK	0	1.13889	0.818	0.619	0	1
RPS6KA4	4.59574263514717e-102	1.13794	0.445	0.319	1.68208776189021e-97	1
TRIT1	3.10126638408658e-133	1.13761	0.497	0.337	1.13509450923953e-128	1
UCHL3	6.45543051468027e-55	1.13733	0.333	0.243	2.36275212267813e-50	1
LILRB4	3.06811610182237e-70	1.13708	0.363	0.257	1.12296117442801e-65	1
MBP	0	1.13529	0.803	0.535	0	1
PIK3CD	7.69983452730708e-297	1.1312	0.764	0.573	2.81821643533966e-292	1
LTB	0	1.12868	0.998	0.966	0	1
EIF4G3	0	1.12514	0.879	0.528	0	1
NADK	1.26055292486649e-188	1.12339	0.612	0.464	4.61374976030383e-184	1
STIM1	6.61746201866711e-91	1.11796	0.443	0.322	2.42205727345235e-86	1
AFF3	0	1.11796	0.985	0.861	0	1
RAC2	2.52289725694353e-56	1.11793	0.32	0.227	9.234056250139e-52	1
HPS3	1.21347872551884e-44	1.1145	0.287	0.204	4.4414534832715e-40	1
HM13	4.81726060708726e-110	1.11329	0.474	0.344	1.76316555480001e-105	1
ISG20	2.94482207824469e-64	1.10628	0.35	0.246	1.07783432885834e-59	1
CDYL	0	1.10378	0.912	0.786	0	1
ARHGAP9	3.11214342378683e-34	1.10274	0.251	0.183	1.13907561454022e-29	1
SMG7	2.09577999771116e-253	1.10177	0.706	0.503	7.67076436962261e-249	1
NUP210	5.02991212780865e-133	1.10093	0.527	0.378	1.84099813789924e-128	1
CD38	1.68811997712087e-46	1.10039	0.261	0.169	6.17868792826011e-42	1
FOCAD	8.69962289658217e-64	1.09647	0.376	0.276	3.18414897637804e-59	1
CREM	1.9392567719435e-96	1.09028	0.479	0.361	7.09787371099039e-92	1
AC139887.2	2.15070371234777e-47	1.08704	0.31	0.226	7.87179065756406e-43	1
CSGALNACT2	7.58753233640976e-67	1.0867	0.375	0.273	2.77711271044934e-62	1
AC083949.1	3.83183632440483e-48	1.0859	0.261	0.167	1.40249041309541e-43	1
SCYL3	1.87806654819763e-40	1.0856	0.284	0.21	6.87391137305813e-36	1
BIN2	2.17580778210757e-90	1.08063	0.43	0.303	7.96367406329191e-86	1
CCND2	1.20850145965323e-112	1.08047	0.573	0.474	4.4232361924768e-108	1
SPTLC2	1.60075177986985e-150	1.07921	0.574	0.428	5.85891158950162e-146	1
ZNF791	1.80888225140359e-35	1.07818	0.262	0.192	6.62068992836226e-31	1
MIA3	1.75654183842164e-56	1.07591	0.343	0.251	6.42911878280706e-52	1
IVD	6.56936758984661e-53	1.07516	0.302	0.209	2.40445423155976e-48	1
SCFD2	6.65884183031744e-289	1.07492	0.759	0.527	2.43720269831449e-284	1
CXorf21	1.26438077599705e-95	1.07368	0.479	0.355	4.62776007822682e-91	1
ACAP1	1.08503192208892e-38	1.07338	0.279	0.206	3.97132533803766e-34	1
MAN2A2	1.22811293820563e-75	1.07312	0.399	0.294	4.49501616512644e-71	1
MBTPS1	2.15427005127535e-58	1.0709	0.357	0.268	7.8848438146729e-54	1
SLC12A3	8.5599441806022e-77	1.06914	0.385	0.264	3.13302516954221e-72	1
LRBA	0	1.06817	0.906	0.719	0	1
SNX18	5.25640547947526e-59	1.06795	0.338	0.238	1.92389696954274e-54	1
TMEM243	3.02475480345439e-33	1.06714	0.256	0.19	1.10709050561234e-28	1
ELMSAN1	5.4644280255095e-178	1.06524	0.613	0.463	2.00003530161673e-173	1
COG6	3.41675449526202e-45	1.06444	0.295	0.21	1.25056631281085e-40	1
FYB1	1.08898679873276e-97	1.06408	0.488	0.361	3.98580058204177e-93	1
SEMA4D	1.63035038193979e-96	1.06329	0.443	0.311	5.96724543293783e-92	1
ARHGAP18	3.237635434868e-291	1.06315	0.713	0.445	1.18500694551604e-286	1
LINC01724	1.36114327638204e-28	1.06231	0.261	0.202	4.9819205058859e-24	1
CLECL1	1.39931363050237e-115	1.06225	0.498	0.351	5.12162781900173e-111	1
TGFBR2	0	1.05969	0.922	0.767	0	1
LGMN	4.43822457742998e-52	1.05954	0.355	0.271	1.62443457758515e-47	1
MARCH1	6.82902315345672e-268	1.05322	0.712	0.425	2.49949076439669e-263	1
OSBPL1A	1.35369753132893e-33	1.0524	0.259	0.188	4.954668334417e-29	1
PTPRJ	0	1.05198	0.863	0.74	0	1
WDFY2	0	1.05142	0.857	0.595	0	1
ZDHHC21	5.28296576566312e-162	1.05061	0.601	0.447	1.93361829989036e-157	1
ATP6V0A1	6.61640734977215e-33	1.04731	0.255	0.187	2.42167125409011e-28	1
ATP2B4	4.17085796306246e-78	1.04672	0.424	0.309	1.52657572306049e-73	1
WDFY4	0	1.04428	0.892	0.725	0	1
PPIL2	3.05752920609431e-37	1.04408	0.282	0.211	1.11908626472258e-32	1
CEP85L	1.01897549337891e-47	1.04229	0.337	0.254	3.72955220331616e-43	1
PLP2	1.80208219929724e-47	1.04014	0.319	0.237	6.59580105764784e-43	1
KCNAB2	6.41717333375718e-87	1.03667	0.444	0.324	2.34874961188846e-82	1
EIF2AK2	7.20725692100774e-101	1.03368	0.488	0.355	2.63792810565804e-96	1
CNDP2	1.5965044613751e-59	1.03217	0.387	0.303	5.84336597907899e-55	1
RERE	0	1.03212	0.878	0.728	0	1
ABHD17B	4.97262056551349e-53	1.02947	0.349	0.259	1.82002885318359e-48	1
SND1	0	1.02708	0.898	0.784	0	1
C12orf75	0	1.02199	0.833	0.632	0	1
MTMR1	5.64125890727934e-178	1.02112	0.645	0.492	2.06475717265331e-173	1
BCL7A	3.21836387055919e-134	1.02018	0.575	0.449	1.17795336026337e-129	1
FNDC3A	9.65411909401485e-293	1.02006	0.793	0.634	3.53350412960038e-288	1
BTG2	9.42567365945991e-108	1.01826	0.516	0.403	3.44989081609892e-103	1
SLC35A3	9.79627571375675e-67	1.01797	0.394	0.292	3.58553487399211e-62	1
SMARCB1	3.77946699105207e-41	1.0178	0.295	0.218	1.38332271339497e-36	1
LINC01184	4.73008775961228e-92	1.0173	0.495	0.38	1.73125942089569e-87	1
RIPOR2	7.06922148855364e-274	1.01469	0.768	0.541	2.58740575702552e-269	1
SLX4IP	8.03756222261578e-129	1.01378	0.571	0.442	2.9418281490996e-124	1
MGME1	2.29912417084612e-33	1.01377	0.255	0.186	8.4150243777139e-29	1
BTK	3.00711169270604e-42	1.01363	0.301	0.222	1.10063295064734e-37	1
UBAC2	0	1.01318	0.825	0.667	0	1
SFMBT2	0	1.01158	0.95	0.78	0	1
ELL	2.69564107096005e-36	1.0108	0.285	0.215	9.86631588382089e-32	1
GMDS	2.24403571363291e-117	1.01019	0.541	0.399	8.2133951154678e-113	1
NEDD9	8.81375712512207e-90	1.00938	0.389	0.245	3.22592324536593e-85	1
TBC1D14	2.35957486933004e-81	1.00775	0.446	0.339	8.63627997923487e-77	1
TCP11L1	8.59222725682007e-46	1.00592	0.342	0.263	3.14484109826871e-41	1
SPATA13	2.06185640452477e-43	1.00399	0.311	0.227	7.54660062620113e-39	1
LINC01278	1.00759140978677e-71	1.00275	0.418	0.308	3.68788531896057e-67	1
GPD2	1.90623149065047e-76	1.0011	0.43	0.315	6.97699787892977e-72	1
KCND2	0	7.86437	0.332	0.005	0	3
AC117473.1	0	7.64191	0.377	0.007	0	3
DLGAP2	0	7.53616	0.647	0.013	0	3
ACOXL	0	7.43214	0.574	0.013	0	3
EFNA5	0	7.32901	0.608	0.012	0	3
SLCO5A1	0	7.22059	0.852	0.024	0	3
CDHR3	0	7.01472	0.533	0.01	0	3
RELN	0	7.01207	0.406	0.035	0	3
PIEZO2	0	7.0053	0.693	0.015	0	3
XKR4	0	6.93099	0.299	0.008	0	3
CACNA2D1	0	6.86561	0.392	0.01	0	3
EDIL3	0	6.86091	0.53	0.013	0	3
SLC24A3	0	6.85249	0.516	0.014	0	3
LIMCH1	0	6.83499	0.443	0.017	0	3
WNT5B	0	6.76088	0.943	0.056	0	3
ENOX1	0	6.75913	0.57	0.015	0	3
TENM3	0	6.65676	0.266	0.01	0	3
GPC5	0	6.65506	0.929	0.056	0	3
TMEM178B	0	6.62678	0.338	0.011	0	3
ADAM12	0	6.55084	0.329	0.008	0	3
MMP16	0	6.52641	0.313	0.006	0	3
PBX1	0	6.49987	0.407	0.012	0	3
AC023202.1	0	6.34211	0.272	0.006	0	3
NRCAM	0	6.33149	0.616	0.022	0	3
AC078864.1	0	6.26728	0.259	0.005	0	3
ARNT2	0	6.26463	0.344	0.008	0	3
POU6F2	0	6.24942	0.466	0.012	0	3
PLEKHG1	0	6.23523	0.617	0.018	0	3
WLS	0	6.10831	0.328	0.01	0	3
VAT1L	0	6.05841	0.25	0.009	0	3
NPAS3	0	6.03084	0.415	0.023	0	3
ST5	0	5.87088	0.327	0.012	0	3
ALK	0	5.84328	0.266	0.015	0	3
SLC1A2	0	5.8381	0.336	0.014	0	3
PLCL1	0	5.80543	0.369	0.015	0	3
FOXO1	0	5.76397	0.645	0.027	0	3
NRP2	0	5.71696	0.752	0.034	0	3
LINC02613	0	5.55491	0.251	0.012	0	3
CD200	0	5.53071	0.542	0.022	0	3
PSD3	0	5.5056	0.308	0.016	0	3
LINC02362	0	5.44911	0.704	0.044	0	3
AL162414.1	0	5.4455	0.883	0.062	0	3
NRXN2	0	5.40859	0.399	0.014	0	3
FBN1	0	5.27422	0.48	0.029	0	3
EPHX2	0	5.25398	0.29	0.011	0	3
MIR34AHG	0	5.23143	0.332	0.013	0	3
CLIP2	0	5.21764	0.566	0.033	0	3
TMEM150C	0	5.21575	0.33	0.021	0	3
TNFRSF11B	0	5.19896	0.366	0.023	0	3
DNM1	0	5.19131	0.522	0.026	0	3
PLD1	0	5.18894	0.294	0.015	0	3
IL15	0	5.1559	0.582	0.037	0	3
SH3PXD2A	0	5.127	0.905	0.116	0	3
ARHGAP10	0	5.12584	0.989	0.246	0	3
AC120193.1	0	5.12216	0.913	0.107	0	3
EDARADD	0	5.10171	0.328	0.015	0	3
LAMB1	0	5.08087	0.466	0.036	0	3
EBI3	0	5.07194	0.26	0.012	0	3
TREML1	0	4.94711	0.443	0.024	0	3
NAV2	0	4.94016	0.264	0.015	0	3
TNFRSF9	0	4.87125	0.343	0.017	0	3
PC	0	4.8153	0.347	0.017	0	3
SAMSN1	0	4.76128	0.928	0.217	0	3
SPOCK2	0	4.71505	0.424	0.027	0	3
ST3GAL6	0	4.71063	0.616	0.068	0	3
DAZL	0	4.68977	0.399	0.03	0	3
NOL4L	0	4.57167	0.879	0.104	0	3
GNAL	0	4.48515	0.279	0.021	0	3
SHB	0	4.47039	0.354	0.024	0	3
ARHGAP22	0	4.44746	0.71	0.083	0	3
ANO9	0	4.44381	0.377	0.023	0	3
CACNA2D3	0	4.40589	0.332	0.072	0	3
TMEM176B	0	4.40094	0.378	0.025	0	3
SRGAP1	0	4.36995	0.776	0.087	0	3
PARD3B	0	4.36908	0.438	0.044	0	3
LAMP3	0	4.36062	0.941	0.285	0	3
ST8SIA1	0	4.35822	0.389	0.042	0	3
AL136962.1	0	4.35304	0.291	0.06	0	3
TVP23A	0	4.33413	0.631	0.074	0	3
FBXL14	0	4.28824	0.632	0.058	0	3
AP001021.3	0	4.25571	0.297	0.024	0	3
L3MBTL4	0	4.24946	0.784	0.129	0	3
EFCAB6	0	4.24181	0.343	0.025	0	3
TSPAN33	0	4.22063	0.49	0.042	0	3
RASGRF1	0	4.18781	0.382	0.032	0	3
PITPNC1	0	4.17273	0.681	0.163	0	3
PELI1	0	4.17053	0.649	0.077	0	3
SLC22A23	0	4.14253	0.836	0.133	0	3
APOLD1	0	4.10364	0.616	0.074	0	3
ANKRD33B	0	4.08549	0.8	0.118	0	3
ROBO1	0	4.07395	0.272	0.034	0	3
CCR7	0	4.01262	0.655	0.095	0	3
MCF2	0	4.00286	0.308	0.027	0	3
TNFRSF11A	0	3.975	0.555	0.065	0	3
RASSF4	0	3.95221	0.698	0.092	0	3
ARNTL2	0	3.92472	0.57	0.066	0	3
TSPAN15	0	3.91964	0.465	0.048	0	3
CYBRD1	0	3.9016	0.585	0.075	0	3
MBOAT2	0	3.86274	0.253	0.025	0	3
MYLIP	0	3.86145	0.365	0.044	0	3
AC083837.1	0	3.85449	0.862	0.126	0	3
ABCC4	0	3.82014	0.85	0.202	0	3
GTDC1	0	3.76504	0.696	0.115	0	3
DAB1	0	3.76445	0.525	0.129	0	3
ZBED3-AS1	0	3.76347	0.292	0.03	0	3
BIRC3	0	3.75464	0.946	0.42	0	3
ETV3	0	3.66487	0.704	0.119	0	3
TMEM72-AS1	0	3.65002	0.559	0.076	0	3
NAV1	0	3.59424	0.781	0.149	0	3
SLC9A9	0	3.58443	0.857	0.229	0	3
CD274	0	3.58191	0.287	0.041	0	3
KIF2A	0	3.51557	0.929	0.54	0	3
NYAP2	0	3.51516	0.251	0.029	0	3
HMSD	0	3.45012	0.285	0.033	0	3
SMOC1	0	3.41432	0.614	0.103	0	3
ERICH1	0	3.36953	0.893	0.365	0	3
DSCAML1	0	3.36106	0.656	0.116	0	3
ROR1	0	3.35402	0.602	0.134	0	3
ADAM22	0	3.33147	0.437	0.064	0	3
NET1	0	3.32494	0.616	0.109	0	3
DENND3	0	3.30378	0.475	0.072	0	3
H6PD	0	3.30293	0.612	0.1	0	3
NMRK1	0	3.29174	0.713	0.262	0	3
DUSP16	0	3.27306	0.439	0.074	0	3
MGLL	0	3.26165	0.863	0.276	0	3
NDE1	0	3.24045	0.732	0.178	0	3
LAD1	0	3.22708	0.339	0.043	0	3
GPR153	0	3.22299	0.344	0.048	0	3
IPO9-AS1	0	3.19168	0.438	0.069	0	3
KDM2B	0	3.15927	0.957	0.47	0	3
BMP2K	0	3.1286	0.993	0.643	0	3
MARCKS	0	3.12039	0.829	0.276	0	3
FMNL2	0	3.11797	0.507	0.117	0	3
DSG2	0	3.09901	0.266	0.036	0	3
MOSPD2	0	3.04347	0.758	0.189	0	3
RGS1	0	3.04252	0.582	0.12	0	3
ADAM28	0	3.03457	0.662	0.119	0	3
RAB8B	0	3.00441	0.873	0.309	0	3
USP12	0	3.00357	0.929	0.35	0	3
LPCAT1	0	3.00084	0.34	0.054	0	3
CD83	0	2.96304	0.685	0.296	0	3
POGLUT1	0	2.94225	0.777	0.233	0	3
RBPMS	0	2.93881	0.343	0.081	0	3
BLVRA	0	2.93795	0.371	0.061	0	3
NR6A1	0	2.92811	0.514	0.124	0	3
RORA	4.77685262658852e-183	2.90942	0.339	0.135	1.74837582985766e-178	3
IER3	0	2.89441	0.364	0.068	0	3
ZNRF1	0	2.86874	0.381	0.062	0	3
NR4A3	6.28544861437239e-307	2.84583	0.252	0.038	2.30053704734644e-302	3
TLCD5	0	2.83723	0.298	0.047	0	3
CHD7	0	2.82487	0.584	0.136	0	3
CCL17	1.70222056874671e-185	2.79328	0.338	0.129	6.23029750366985e-181	3
PALM2-AKAP2	0	2.76219	0.708	0.222	0	3
PAQR3	0	2.75941	0.597	0.139	0	3
TRAF1	0	2.72549	0.432	0.131	0	3
SLC5A6	0	2.7136	0.295	0.052	0	3
GPR157	0	2.71359	0.585	0.125	0	3
AL022724.3	7.75387222094362e-306	2.71338	0.326	0.075	2.83799477158757e-301	3
MXI1	0	2.69766	0.319	0.062	0	3
PRKCE	0	2.68193	0.926	0.45	0	3
SSH1	0	2.68186	0.845	0.265	0	3
VOPP1	0	2.675	0.978	0.569	0	3
LY75	0	2.65945	0.823	0.314	0	3
DRAM1	1.05197734819973e-289	2.64592	0.283	0.057	3.85034229214582e-285	3
RAB9A	0	2.63706	0.718	0.228	0	3
ATXN1	0	2.6323	0.763	0.241	0	3
MMD	0	2.61402	0.53	0.122	0	3
SIRPA	0	2.59946	0.43	0.095	0	3
SNX11	0	2.5967	0.394	0.086	0	3
IL13RA1	0	2.58932	0.657	0.176	0	3
P2RY10	0	2.5812	0.443	0.104	0	3
CHD3	0	2.57536	0.706	0.22	0	3
FSCN1	0	2.57448	0.796	0.331	0	3
BTBD3	0	2.56273	0.556	0.15	0	3
ATP11C	0	2.54858	0.724	0.269	0	3
ATL2	0	2.51509	0.781	0.296	0	3
PDGFC	0	2.50798	0.537	0.147	0	3
TRIP10	0	2.50517	0.381	0.079	0	3
TNFAIP21	0	2.49178	0.675	0.211	0	3
ABCB10	0	2.47534	0.672	0.225	0	3
BTN2A2	0	2.46996	0.632	0.164	0	3
OGFRL1	0	2.45852	0.686	0.225	0	3
CEP350	0	2.44094	0.986	0.716	0	3
SMS	3.45870299772149e-251	2.42415	0.313	0.084	1.26591988419604e-246	3
TSC22D2	0	2.4231	0.904	0.388	0	3
TMCC3	0	2.41436	0.792	0.313	0	3
ITPKB	0	2.39615	0.517	0.137	0	3
DMD	0	2.39588	0.446	0.122	0	3
CLIC2	0	2.3952	0.616	0.211	0	3
ANKRD10-IT1	0	2.3834	0.408	0.102	0	3
ZFP36L1	0	2.38241	0.839	0.335	0	3
PLAGL1	0	2.37018	0.891	0.446	0	3
HDAC2-AS2	1.07637713897811e-254	2.35875	0.297	0.073	3.93964796637377e-250	3
ZBED6CL	9.59077692649577e-259	2.34213	0.296	0.071	3.51032026286672e-254	3
NUB1	0	2.33773	0.69	0.304	0	3
TMEM164	1.15834107024795e-269	2.32871	0.387	0.124	4.23964415121452e-265	3
SIAH1	0	2.32642	0.557	0.174	0	3
ASAP1	0	2.32386	0.867	0.39	0	3
SLC6A6	0	2.32213	0.552	0.165	0	3
DIMT1	0	2.31569	0.581	0.196	0	3
ANKRD10	0	2.31072	0.974	0.61	0	3
RELB	0	2.29416	0.817	0.286	0	3
CEP135	0	2.28829	0.746	0.263	0	3
IER5	0	2.28578	0.358	0.089	0	3
LRRFIP2	0	2.27495	0.913	0.46	0	3
COA1	0	2.27228	0.888	0.479	0	3
BASP1	0	2.2612	0.766	0.31	0	3
CERS6	0	2.25679	0.983	0.877	0	3
MTHFD1L	9.64840547210918e-290	2.2527	0.427	0.145	3.53141288684668e-285	3
LINC02641	0	2.24933	0.478	0.137	0	3
DCAKD	0	2.233	0.56	0.172	0	3
LINC00173	4.94083007414379e-225	2.21973	0.26	0.061	1.80839321543737e-220	3
NEDD1	0	2.21209	0.508	0.167	0	3
AGBL3	0	2.19969	0.405	0.118	0	3
ABCA10	0	2.18536	0.614	0.217	0	3
C17orf99	7.11054288504189e-160	2.18072	0.255	0.083	2.60252980135418e-155	3
DDB2	3.10324756112493e-222	2.17564	0.289	0.079	1.13581963984733e-217	3
CREBL2	1.27841462765965e-298	2.17002	0.38	0.108	4.67912537869707e-294	3
MPC1	0	2.16435	0.725	0.273	0	3
CSF2RA	0	2.15554	0.931	0.572	0	3
LINC02397	1.07065055126641e-238	2.14795	0.367	0.123	3.91868808269019e-234	3
ID2	0	2.14266	0.755	0.336	0	3
HELLS	3.30840758357792e-238	2.14156	0.331	0.097	1.21091025966536e-233	3
CLEC16A	0	2.13916	0.869	0.498	0	3
VAV2	0	2.11092	0.586	0.176	0	3
JADE3	0	2.07552	0.743	0.271	0	3
MAML2	0	2.06748	0.859	0.372	0	3
AC015871.1	0	2.06401	0.459	0.14	0	3
RDX	0	2.05849	0.586	0.222	0	3
ARRB2	3.66463571137659e-294	2.05344	0.388	0.113	1.34129331672094e-289	3
P2RY8	0	2.03459	0.716	0.259	0	3
PSIP1	0	2.03153	0.592	0.221	0	3
TRIM16	7.77783521267223e-200	2.02974	0.287	0.085	2.84676546619016e-195	3
PLXNC1	0	2.02333	0.778	0.394	0	3
RCN1	6.01270561431148e-238	2.01388	0.33	0.096	2.20071038189414e-233	3
TUBB6	0	2.01283	0.786	0.423	0	3
CLPTM1	0	2.00295	0.595	0.2	0	3
IFT43	2.73037502286203e-240	1.9969	0.33	0.095	9.99344562117731e-236	3
DOCK10	0	1.99552	0.999	0.904	0	3
NAPB	0	1.99021	0.443	0.139	0	3
AC104365.1	0	1.98035	0.637	0.296	0	3
RCL1	0	1.97448	0.572	0.208	0	3
HLA-F	0	1.96836	0.49	0.15	0	3
RPS27L	0	1.96739	0.702	0.287	0	3
CD84	0	1.96483	0.467	0.165	0	3
ATXN7L1	1.43509146956711e-290	1.9486	0.489	0.191	5.25257828776257e-286	3
BET1	0	1.94278	0.606	0.233	0	3
DAPK1	0	1.93827	0.893	0.633	0	3
RNF19B	2.78056878708076e-264	1.93802	0.397	0.13	1.01771598175943e-259	3
NAALADL2	0	1.93198	0.649	0.299	0	3
CASC4	0	1.92871	0.832	0.44	0	3
ACVR2A	0	1.92612	0.564	0.209	0	3
GPR132	0	1.92593	0.595	0.229	0	3
SIL1	0	1.9209	0.829	0.431	0	3
REL	0	1.91949	0.789	0.464	0	3
ZBTB10	1.08261222137025e-261	1.91343	0.462	0.181	3.96246899143727e-257	3
SFT2D1	0	1.90625	0.778	0.35	0	3
IVNS1ABP	1.57517968173787e-274	1.90594	0.474	0.188	5.76531515312877e-270	3
ARHGAP26	7.05144502367547e-265	1.90409	0.676	0.428	2.58089939311546e-260	3
LINC01619	0	1.89737	0.689	0.354	0	3
AC008892.1	3.97768656541053e-201	1.89703	0.336	0.115	1.45587305980591e-196	3
PIK3CA	0	1.89204	0.514	0.183	0	3
BIRC2	0	1.88532	0.597	0.242	0	3
TMEM268	0	1.88152	0.614	0.235	0	3
LZTFL1	2.3886256316117e-142	1.87595	0.258	0.09	8.74260867426197e-138	3
SOCS1	0	1.86619	0.595	0.216	0	3
SINHCAF	0	1.86569	0.789	0.408	0	3
MIR193BHG	0	1.86387	0.625	0.242	0	3
DUSP4	5.06135226325034e-284	1.86067	0.422	0.137	1.85250554187226e-279	3
TNFAIP3	0	1.8467	0.688	0.286	0	3
PNRC1	0	1.84225	0.77	0.364	0	3
CDYL2	3.14901547230409e-218	1.83618	0.437	0.184	1.15257115301802e-213	3
BCL2	1.0398570974438e-106	1.8315	0.287	0.133	3.80598096235405e-102	3
MPPED2	1.41642390293534e-149	1.83116	0.262	0.089	5.18425312713363e-145	3
ACADSB	9.44282647340519e-199	1.82187	0.32	0.104	3.45616891753103e-194	3
IRF1	0	1.82029	0.56	0.226	0	3
RNF145	0	1.82013	0.751	0.363	0	3
MALT1	0	1.81851	0.875	0.654	0	3
FAM107B	0	1.81571	0.756	0.383	0	3
SUCO	0	1.81305	0.765	0.402	0	3
PIAS1	0	1.81284	0.988	0.856	0	3
CD40	1.98974071025559e-220	1.80258	0.388	0.144	7.28264997360649e-216	3
MICAL2	7.01208501565997e-275	1.798	0.46	0.171	2.56649323658171e-270	3
DENND5A	0	1.78896	0.876	0.493	0	3
PTGIR	0	1.78844	0.555	0.206	0	3
PTK2B	0	1.78663	0.802	0.453	0	3
MAP2K4	0	1.78174	0.856	0.483	0	3
TOR1AIP2	0	1.77572	0.621	0.294	0	3
AC009313.1	1.87106593986927e-165	1.77178	0.261	0.082	6.84828844651553e-161	3
LYST	0	1.77147	0.836	0.551	0	3
RARRES2	0	1.769	0.653	0.337	0	3
ZMAT3	6.75531076002075e-212	1.76126	0.388	0.147	2.4725112912752e-207	3
AFDN	0	1.75799	0.697	0.291	0	3
ZNF267	0	1.75737	0.733	0.344	0	3
PNKD	3.09515943292184e-162	1.75619	0.269	0.087	1.13285930404372e-157	3
AC007319.1	6.33296482606209e-160	1.73321	0.312	0.118	2.31792845598699e-155	3
SNN	1.25029852248079e-196	1.72893	0.308	0.096	4.57621762213194e-192	3
NFKB2	4.21588397435691e-240	1.7269	0.403	0.143	1.54305569345437e-235	3
LHFPL6	1.0909662329206e-294	1.72554	0.533	0.219	3.99304550911267e-290	3
C8orf37-AS11	2.28064862113216e-143	1.72146	0.279	0.103	8.34740201820582e-139	3
FUT8	4.69488936881173e-208	1.71374	0.621	0.383	1.71837645787878e-203	3
CALCRL	1.96279907448987e-183	1.7118	0.49	0.25	7.18404089254037e-179	3
NFKBIA	1.74615207332478e-279	1.70827	0.566	0.268	6.39109120357602e-275	3
RFTN1	0	1.70509	0.914	0.642	0	3
KMT5A	1.11200465893172e-182	1.69938	0.295	0.094	4.070048252156e-178	3
GABPB1	0	1.69737	0.528	0.204	0	3
DENND4A	0	1.68042	0.933	0.616	0	3
STARD7	0	1.67761	0.666	0.329	0	3
CPD	5.06743703691328e-123	1.67206	0.257	0.099	1.85473262988063e-118	3
CERS4	5.08115970023751e-229	1.67103	0.387	0.133	1.85975526188393e-224	3
ANTXR2	0	1.66997	0.943	0.751	0	3
GRK3	0	1.6623	0.96	0.728	0	3
TRAFD1	1.70775895224835e-278	1.66205	0.533	0.233	6.2505685411242e-274	3
HMGCS1	7.35296832029862e-298	1.65813	0.607	0.293	2.6912599349125e-293	3
RASGRP3	1.49426002971519e-180	1.65712	0.334	0.123	5.46914113476055e-176	3
PRDM2	0	1.6556	0.869	0.541	0	3
ZNF260	1.93648219361694e-161	1.63992	0.304	0.109	7.08771847685737e-157	3
GPR39	3.13332219672059e-103	1.63827	0.254	0.107	1.1468272572217e-98	3
MED13L	0	1.63743	1	0.991	0	3
AZIN1-AS1	1.34114461057849e-183	1.63637	0.432	0.199	4.90872338917834e-179	3
PACS1	0	1.63523	0.709	0.393	0	3
NEK4	2.95149450379544e-162	1.63238	0.318	0.12	1.08027650333417e-157	3
ABCA5	0	1.63065	0.797	0.477	0	3
MEIS1	1.42088924400018e-112	1.62817	0.251	0.1	5.20059672196507e-108	3
AKT3	0	1.62108	0.654	0.325	0	3
IFT88	1.15259597697007e-194	1.60448	0.433	0.192	4.21861653530814e-190	3
FNBP1L	3.9891954368676e-242	1.60227	0.496	0.212	1.46008542184791e-237	3
IRF4	0	1.59548	0.638	0.317	0	3
CCNYL1	1.59483549082314e-187	1.59468	0.406	0.173	5.83725737996179e-183	3
XPO6	0	1.58378	0.72	0.363	0	3
CIITA	0	1.57069	0.956	0.615	0	3
CBX1	2.18112544973853e-126	1.56532	0.251	0.092	7.983137258588e-122	3
CPEB2	2.37410871498145e-225	1.56348	0.626	0.365	8.68947530770359e-221	3
HMGN3	0	1.56342	0.746	0.379	0	3
AKNAD1	2.94329233762478e-156	1.55952	0.293	0.104	1.07727442849405e-151	3
REV1	4.01980855361295e-120	1.55604	0.488	0.301	1.47129012870788e-115	3
FAM126A	7.71747022262005e-161	1.55597	0.546	0.335	2.82467127618116e-156	3
CELF2	0	1.54955	0.99	0.925	0	3
KLF7	1.02783173379146e-141	1.54935	0.36	0.164	3.76196692885011e-137	3
BUB3	2.1362160928211e-265	1.5404	0.532	0.23	7.81876452133451e-261	3
PRMT3	1.96328662383295e-232	1.53846	0.532	0.25	7.18582537189097e-228	3
SESN3	1.71795607665815e-225	1.5366	0.5	0.224	6.28789103617648e-221	3
MAPK8	0	1.52237	0.832	0.523	0	3
MREG	1.04195311383002e-237	1.51865	0.536	0.253	3.81365259192925e-233	3
TET3	0	1.5162	0.714	0.363	0	3
AKAP13	0	1.51553	0.981	0.914	0	3
RASSF2	0	1.51397	0.9	0.643	0	3
NCOA3	0	1.51213	0.936	0.843	0	3
ZBTB46	6.73034852211374e-209	1.51071	0.428	0.174	2.46337486257885e-204	3
SORL1	3.35182238643064e-131	1.51063	0.289	0.114	1.22680051165748e-126	3
TMTC2	8.49187918507197e-250	1.50195	0.536	0.24	3.10811270052819e-245	3
EPM2AIP1	1.52022696442616e-268	1.49951	0.561	0.254	5.56418271249621e-264	3
EPS15	0	1.49728	0.918	0.67	0	3
ICOSLG	2.13627685815284e-232	1.49592	0.463	0.186	7.81898692852521e-228	3
AEBP2	0	1.49225	0.769	0.448	0	3
APC	0	1.4777	0.807	0.474	0	3
POU2F1	1.16111511354906e-255	1.47716	0.65	0.364	4.2497974271009e-251	3
TBC1D10A	2.58222001591792e-134	1.47685	0.259	0.091	9.4511834802612e-130	3
TAF5L	2.62474117383355e-154	1.46872	0.345	0.14	9.60681517034818e-150	3
JAK3	1.23697234464776e-184	1.46839	0.386	0.153	4.52744247864526e-180	3
GPSM2	6.44522299319132e-140	1.46822	0.29	0.11	2.35901606773795e-135	3
MARCKSL1	5.73608710840836e-278	1.46653	0.694	0.421	2.09946524254855e-273	3
AC025164.1	6.73069208804565e-209	1.46289	0.42	0.163	2.46350061114559e-204	3
ARAP2	2.28434255673797e-204	1.46178	0.734	0.54	8.36092219191663e-200	3
IL6R	8.68801598207787e-285	1.45435	0.606	0.289	3.17990072960032e-280	3
SLC2A13	2.22631500622462e-81	1.43989	0.26	0.126	8.14853555428273e-77	3
AC011511.2	1.59751976170533e-110	1.43722	0.265	0.11	5.84708207981769e-106	3
ZNF532	5.61129290394076e-190	1.42929	0.45	0.202	2.05378931577136e-185	3
NUBP1	1.12550753195959e-120	1.42788	0.274	0.11	4.11947011772531e-116	3
ATP2B1	4.7365000733979e-145	1.42572	0.629	0.428	1.73360639186437e-140	3
IGF1R	9.05576239616e-161	1.41695	0.393	0.173	3.31449959461852e-156	3
ZC3H7B	2.0096814207565e-192	1.41576	0.447	0.198	7.35563496811087e-188	3
FRY1	0	1.41079	0.693	0.352	0	3
TRIM24	6.90611125971186e-219	1.40808	0.604	0.332	2.52770578216714e-214	3
CPNE8	3.72694802269027e-185	1.39828	0.547	0.297	1.36410024578487e-180	3
CTTNBP2NL1	3.88804184295545e-245	1.39753	0.561	0.265	1.42306219494013e-240	3
ZDHHC7	1.23901257934866e-199	1.39618	0.484	0.226	4.53490994167401e-195	3
DCAF6	0	1.39585	0.886	0.668	0	3
GRHPR	1.23523396663442e-98	1.3958	0.271	0.121	4.52107984127863e-94	3
ANXA7	0	1.38664	0.671	0.333	0	3
BCL2L11	4.0768112174797e-115	1.38521	0.305	0.135	1.49215367370974e-110	3
AC098829.1	5.9991360838846e-118	1.38516	0.331	0.152	2.1957437980626e-113	3
MTHFS	3.40440285820521e-138	1.38515	0.319	0.13	1.24604549013169e-133	3
ST3GAL5	3.24702153427815e-144	1.38008	0.378	0.174	1.18844235176115e-139	3
N4BP2L1	0	1.37631	0.753	0.451	0	3
ARHGEF2	1.11803132181956e-243	1.37246	0.576	0.283	4.09210644099176e-239	3
C5orf56	2.26274298239993e-214	1.36069	0.6	0.334	8.281865589882e-210	3
RAB11A	0	1.3606	0.753	0.43	0	3
TRAF3	0	1.35481	0.971	0.775	0	3
FLT3	1.69363643137234e-103	1.35472	0.548	0.383	6.1988787024659e-99	3
DIRC3	1.14441809252841e-100	1.35291	0.343	0.176	4.18868466046325e-96	3
TBC1D9	0	1.35168	0.811	0.546	0	3
IFNGR1	7.513212774505e-298	1.35018	0.728	0.416	2.74991100759658e-293	3
OSTF1	8.4331540967722e-200	1.33745	0.638	0.402	3.08661873095959e-195	3
NEK6	0	1.33685	0.743	0.422	0	3
DNAJB6	1.89431814313534e-260	1.32834	0.678	0.401	6.93339383568966e-256	3
KRAS	7.68669110599536e-192	1.31986	0.552	0.293	2.81340581170536e-187	3
ATP6V0A2	3.58038928902858e-209	1.31421	0.575	0.31	1.31045828367735e-204	3
CHD6	0	1.31093	0.761	0.458	0	3
NR3C1	0	1.30962	0.941	0.76	0	3
RAB5B	2.43838267322906e-152	1.30202	0.383	0.168	8.92472442228568e-148	3
JUNB	6.06410286634134e-149	1.29959	0.392	0.179	2.21952229010959e-144	3
MYB	1.36484070728201e-232	1.29786	0.525	0.232	4.9954534727229e-228	3
ISCU	2.81337840586334e-158	1.29489	0.401	0.178	1.02972463033004e-153	3
AC025159.1	1.68323074275557e-96	1.29366	0.333	0.17	6.16079284155966e-92	3
BCOR	3.23997491996241e-109	1.29252	0.29	0.126	1.18586322045544e-104	3
FLOT2	2.61500455716615e-139	1.29199	0.39	0.184	9.57117817968382e-135	3
BNIP3L	2.33108742659861e-103	1.28658	0.277	0.121	8.53201309009357e-99	3
RAP2B	3.97757432778045e-95	1.2807	0.304	0.148	1.45583197971092e-90	3
IL21R	2.63006580291706e-187	1.27839	0.485	0.228	9.62630384525674e-183	3
MAP3K20	1.29566501690953e-190	1.27531	0.544	0.282	4.74226352839058e-186	3
GPR183	1.01562581806459e-203	1.27047	0.71	0.486	3.7172920566982e-199	3
SBNO2	2.87794308174903e-126	1.26981	0.344	0.154	1.05335594735096e-121	3
MXD1	9.85758357549652e-103	1.26839	0.306	0.143	3.60797416446748e-98	3
BTG1	0	1.26717	0.897	0.654	0	3
TFCP2	0	1.26611	0.861	0.584	0	3
ABCA9	4.12271702265303e-81	1.26493	0.251	0.118	1.50895565746123e-76	3
JAK2	0	1.26252	0.904	0.749	0	3
TMEM123	6.39394092933449e-199	1.25699	0.634	0.385	2.34024631954572e-194	3
CFP1	6.61373181644983e-186	1.24964	0.392	0.153	2.4206919821388e-181	3
G3BP1	0	1.24898	0.783	0.492	0	3
HSD17B4	1.67902954852711e-150	1.24842	0.651	0.464	6.14541605056409e-146	3
GALNT11	1.26442625982974e-151	1.24794	0.453	0.229	4.62792655360283e-147	3
SNX9	0	1.24411	0.912	0.7	0	3
TTL	4.58771431819115e-132	1.24009	0.366	0.167	1.67914931760114e-127	3
CCNG2	5.38989484153201e-168	1.22282	0.499	0.256	1.97275541094913e-163	3
IL7R1	0	1.22088	0.681	0.303	0	3
AF117829.1	3.88032121996532e-124	1.21967	0.382	0.188	1.42023636971951e-119	3
PFKL	2.99195319843269e-167	1.21835	0.477	0.236	1.09508479015835e-162	3
PHACTR2	1.18561725098853e-211	1.21555	0.692	0.429	4.33947770034312e-207	3
FAM135A	1.13286503169966e-233	1.21091	0.638	0.344	4.14639930252394e-229	3
CCDC32	1.59078879273488e-118	1.20807	0.405	0.214	5.82244606028893e-114	3
MLLT6	3.42224812258369e-114	1.20473	0.342	0.16	1.25257703534686e-109	3
IL6ST	1.87777841411113e-288	1.19999	0.819	0.567	6.87285677348816e-284	3
PPP2R5A	3.07305757664742e-157	1.19975	0.551	0.319	1.12476980362872e-152	3
SLC25A25	1.75147680729691e-97	1.19943	0.298	0.14	6.41058026238741e-93	3
FUT10	4.04155799045814e-134	1.19814	0.418	0.207	1.47925064008758e-129	3
ERVK13-1	2.93762121857326e-93	1.18962	0.267	0.118	1.07519874221e-88	3
IRF2	1.19399513143603e-186	1.18939	0.572	0.314	4.37014158056903e-182	3
ADTRP	8.26884920756326e-138	1.18892	0.486	0.266	3.02648149846023e-133	3
CFLAR-AS1	3.02900463907673e-78	1.18377	0.274	0.137	1.10864598794847e-73	3
MAP4K4	0	1.18237	0.922	0.705	0	3
AC087286.2	5.86452954128434e-104	1.18099	0.319	0.15	2.14647645740548e-99	3
CYREN	2.41698154698945e-114	1.18081	0.357	0.174	8.84639416013608e-110	3
ICAM1	7.26124061397551e-148	1.16708	0.485	0.259	2.65768667712118e-143	3
PPP1R15B	2.51321318945032e-94	1.16676	0.313	0.153	9.19861159470711e-90	3
TMEM87B	1.96262696061545e-118	1.16529	0.491	0.296	7.1834109385486e-114	3
SAMD4B	2.6357954240355e-115	1.16528	0.381	0.191	9.64727483151234e-111	3
PCGF5	2.36930448038324e-103	1.16238	0.429	0.243	8.67189132865071e-99	3
RNF115	2.21376195790183e-234	1.15903	0.731	0.479	8.10259014211647e-230	3
STK39	1.20043697510143e-54	1.15787	0.251	0.14	4.39371937256873e-50	3
CYTH1	0	1.15776	0.929	0.75	0	3
EMC2	1.88485454704525e-156	1.15391	0.506	0.271	6.89875612764032e-152	3
TMEM131L1	1.09246574877611e-260	1.15382	0.716	0.404	3.99853388709543e-256	3
MRTFA	0	1.15258	0.867	0.7	0	3
ARL17A	1.47660206316731e-195	1.14448	0.605	0.337	5.40451121139869e-191	3
MAP3K13	8.34806598527764e-68	1.14398	0.385	0.246	3.05547563127147e-63	3
KDM4C	4.01325482658534e-226	1.1399	0.852	0.72	1.4688913990785e-221	3
FRS2	1.86448188023293e-233	1.13738	0.701	0.426	6.82419012984053e-229	3
AC010894.3	2.24372116644043e-117	1.13674	0.446	0.249	8.21224384128862e-113	3
ARID4A	9.30768131918145e-176	1.1259	0.64	0.397	3.4067044396336e-171	3
PLGRKT	5.61646634667344e-111	1.12215	0.395	0.207	2.05568284754594e-106	3
LRP8	6.64625299924322e-212	1.12117	0.672	0.396	2.43259506025301e-207	3
LUZP1	8.97060808433557e-105	1.11569	0.347	0.171	3.28333226494766e-100	3
SPPL2A	3.66059380130099e-241	1.11196	0.714	0.435	1.33981393721418e-236	3
NT5DC1	2.37166036790767e-182	1.11126	0.649	0.394	8.68051411257885e-178	3
GPR137B1	9.03646284041117e-59	1.10972	0.283	0.16	3.30743576421889e-54	3
ARL17B	6.39475065157651e-120	1.10906	0.394	0.197	2.34054268598352e-115	3
DUSP22	1.66173525993437e-101	1.10684	0.346	0.173	6.08211722488577e-97	3
TANK	0	1.10638	0.944	0.781	0	3
CDKN1A	5.7704374501152e-114	1.10244	0.432	0.238	2.11203781111666e-109	3
PLAAT3	9.80838664703527e-67	1.10098	0.298	0.164	3.58996759668138e-62	3
TRMT11	1.14077915984979e-157	1.09613	0.62	0.384	4.17536580296621e-153	3
COMMD1	0	1.09597	0.87	0.635	0	3
MACF1	0	1.09515	0.875	0.633	0	3
CDK17	2.13151444837166e-247	1.09412	0.802	0.561	7.80155603248511e-243	3
UVRAG	0	1.09363	0.99	0.946	0	3
DAPP1	1.8843365569794e-178	1.09294	0.725	0.514	6.89686023220031e-174	3
TDRD7	3.82218669655104e-113	1.09206	0.371	0.183	1.39895855280465e-108	3
INSL6	6.04764625283312e-97	1.08989	0.355	0.184	2.21349900499945e-92	3
DLD	1.42160373325884e-141	1.08813	0.47	0.245	5.20321182410069e-137	3
WDR59	3.90729072644275e-154	1.08772	0.511	0.273	1.43010747878531e-149	3
ACOT13	7.03988387930122e-84	1.08707	0.301	0.151	2.57666789866304e-79	3
ANXA4	3.65094359897636e-125	1.08593	0.456	0.246	1.33628186666134e-120	3
MGST3	1.84226964740407e-82	1.08419	0.29	0.144	6.74289113646362e-78	3
HIST1H2AC	9.41312107890059e-96	1.08276	0.378	0.206	3.44529644608841e-91	3
RNF144B	3.13218779986752e-186	1.07949	0.714	0.478	1.14641205662951e-181	3
NAA38	1.25938688866045e-80	1.07756	0.297	0.152	4.60948195118611e-76	3
TAP2	2.46447020201288e-109	1.07657	0.412	0.222	9.02020738638733e-105	3
TTBK2	8.96762277415756e-140	1.07267	0.536	0.31	3.28223961156941e-135	3
NAA25	2.26242627456103e-81	1.07115	0.64	0.529	8.28070640752084e-77	3
ZNF43	4.49759973197181e-124	1.06915	0.474	0.263	1.646166477899e-119	3
GRSF1	1.60497706177751e-144	1.05942	0.609	0.4	5.87437654381188e-140	3
CAMTA1	2.31901007530556e-195	1.0587	0.694	0.448	8.48780877662589e-191	3
TYK2	5.15191180318624e-107	1.05819	0.388	0.202	1.8856512390842e-102	3
CCSER2	6.71118248100472e-257	1.05716	0.813	0.593	2.45635989987254e-252	3
SQSTM1	5.66004907179466e-159	1.05496	0.627	0.394	2.07163456076756e-154	3
FTX	0	1.05486	0.992	0.947	0	3
OXNAD1	4.86330951212672e-109	1.05445	0.394	0.204	1.7800199145335e-104	3
WAKMAR2	6.08997622409032e-112	1.05148	0.578	0.386	2.2289921977793e-107	3
ZNF3661	9.04044472277126e-128	1.04835	0.415	0.206	3.30889317298151e-123	3
FNDC3B	2.81493457572605e-152	1.04614	0.623	0.386	1.03029420406149e-147	3
GTF2E2	4.10050837278044e-224	1.04605	0.752	0.509	1.50082706952137e-219	3
SENP1	2.14838777686331e-89	1.04587	0.34	0.178	7.86331410209739e-85	3
ZNF292	0	1.0443	0.936	0.736	0	3
Z83843.1	1.31678127951803e-92	1.04142	0.342	0.176	4.81955116116394e-88	3
AC106791.1	2.73853751672307e-75	1.03996	0.293	0.151	1.00233211649581e-70	3
ZHX2	1.52120001361654e-212	1.03668	0.751	0.503	5.56774416983791e-208	3
ORC3	7.83083977500066e-125	1.03604	0.474	0.26	2.86616566604799e-120	3
ATOX1	2.78513224796129e-175	1.0318	0.623	0.369	1.01938625407631e-170	3
FKBP5	1.28417017916078e-230	1.02204	0.819	0.601	4.70019127274637e-226	3
ZEB1	8.68773898076795e-226	1.0194	0.866	0.698	3.17979934435088e-221	3
TTYH2	5.93391217367254e-90	1.01821	0.367	0.2	2.17187119468589e-85	3
DNAJC21	6.60098462899751e-83	1.01352	0.375	0.211	2.41602638405938e-78	3
PREX1	2.93572564364285e-251	1.01151	0.828	0.615	1.07450494282972e-246	3
SLC37A1	1.28813623054441e-116	1.00854	0.488	0.279	4.71470741741558e-112	3
APIP	5.52880376947952e-79	1.00846	0.313	0.163	2.0235974676672e-74	3
PLBD21	2.60079374280367e-70	1.00781	0.288	0.153	9.51916517803572e-66	3
ANXA6	4.6681150910524e-165	1.0052	0.636	0.401	1.70857680447609e-160	3
TOGARAM1	1.56182324394855e-156	1.00446	0.663	0.432	5.71642925517608e-152	3
EZH2	8.80517674949634e-84	1.00094	0.365	0.203	3.22278274208316e-79	3
STAC	0	6.97409	0.331	0.004	0	2
HTR7	0	6.26578	0.42	0.008	0	2
GPAT3	0	5.6459	0.493	0.015	0	2
KCNK13	0	5.58271	0.358	0.01	0	2
OSCAR	0	5.42509	0.259	0.006	0	2
PLXDC2	0	5.29761	0.718	0.055	0	2
STAB1	0	5.16525	0.31	0.01	0	2
ACPP	0	5.14542	0.288	0.008	0	2
SLC8A1	0	5.0645	0.94	0.126	0	2
SLCO3A1	0	5.00984	0.694	0.039	0	2
CD101	0	4.96647	0.317	0.008	0	2
RAB7B	0	4.69832	0.281	0.013	0	2
CLEC7A	0	4.69731	0.578	0.028	0	2
FPR3	0	4.66746	0.347	0.024	0	2
ATP8B4	0	4.63269	0.766	0.045	0	2
STEAP4	0	4.55015	0.404	0.029	0	2
PLA2G7	0	4.53691	0.266	0.017	0	2
AOAH	0	4.4345	0.298	0.026	0	2
LPCAT2	0	4.39376	0.605	0.038	0	2
ITGB2-AS1	0	4.2559	0.354	0.019	0	2
AXL	0	4.1929	0.299	0.017	0	2
EPB41L3	0	4.14772	0.406	0.03	0	2
GSAP	0	4.14478	0.682	0.065	0	2
ZNF804A	0	4.0032	0.336	0.021	0	2
CLEC10A	0	3.93166	0.656	0.103	0	2
MPP7	0	3.89064	0.45	0.048	0	2
TIMP1	0	3.88612	0.41	0.034	0	2
RASAL1	0	3.87261	0.4	0.025	0	2
CYP1B1	0	3.79024	0.646	0.114	0	2
IL1RAP	0	3.78339	0.368	0.03	0	2
LYZ	0	3.76922	0.991	0.884	0	2
SCIMP	0	3.67121	0.288	0.02	0	2
AC020656.1	0	3.66108	0.791	0.173	0	2
ACSM3	2.35466091480073e-302	3.61297	0.32	0.054	8.61829441426215e-298	2
ALOX5	0	3.59884	0.673	0.074	0	2
IGF1	0	3.53921	0.427	0.06	0	2
FGL2	0	3.50189	0.93	0.265	0	2
P2RY13	0	3.44539	0.36	0.031	0	2
RIN3	0	3.30505	0.431	0.043	0	2
RASAL2	0	3.30484	0.738	0.121	0	2
PTPN12	0	3.29879	0.807	0.146	0	2
MIR646HG	0	3.29476	0.626	0.092	0	2
FGD4	0	3.27661	0.588	0.076	0	2
NCALD	0	3.24836	0.301	0.03	0	2
DGKH	0	3.19556	0.463	0.052	0	2
GAS7	0	3.16339	0.377	0.05	0	2
ANXA1	0	3.15945	0.564	0.093	0	2
ENTPD1	0	3.15825	0.89	0.185	0	2
FGR	0	3.13339	0.564	0.069	0	2
PLBD1	0	3.07243	0.346	0.052	0	2
RNF24	0	3.06677	0.842	0.189	0	2
IL1B	0	3.04088	0.546	0.11	0	2
DOCK5	0	3.03926	0.601	0.083	0	2
ITGAX	0	3.02505	0.559	0.093	0	2
IFI30	0	3.02138	0.92	0.351	0	2
ITGAM	0	3.01509	0.291	0.035	0	2
LRMDA	0	3.00747	0.458	0.096	0	2
NAIP	0	3.00115	0.659	0.12	0	2
CCSER1	0	2.96754	0.873	0.25	0	2
ITGB2	0	2.8874	0.853	0.2	0	2
AKT1S1	0	2.8504	0.49	0.087	0	2
AC116362.1	0	2.8358	0.365	0.049	0	2
APBA1	0	2.82615	0.499	0.066	0	2
GPR82	0	2.80676	0.437	0.059	0	2
CX3CR1	0	2.80217	0.413	0.055	0	2
HNRNPLL	0	2.77704	0.552	0.103	0	2
PSTPIP2	0	2.74413	0.684	0.146	0	2
IL4I1	0	2.69928	0.737	0.2	0	2
CAMSAP2	2.06441578303892e-289	2.69228	0.256	0.031	7.55596820750074e-285	2
ASB2	5.97703202603763e-272	2.6834	0.252	0.033	2.18765349185003e-267	2
UBASH3B	0	2.66906	0.411	0.075	0	2
LY86	0	2.63901	0.509	0.081	0	2
KCNK6	0	2.62595	0.432	0.063	0	2
ABI3	0	2.61695	0.361	0.045	0	2
QSOX1	0	2.60485	0.485	0.08	0	2
MGST1	1.00263273597054e-230	2.58117	0.255	0.042	3.66973607692577e-226	2
ZNF366	0	2.56914	0.836	0.173	0	2
TOX	0	2.55515	0.491	0.085	0	2
RGS12	0	2.55406	0.505	0.079	0	2
MPP3	3.38085739230615e-275	2.54099	0.269	0.038	1.23742761415797e-270	2
PDE4A	1.16562555863937e-295	2.51549	0.3	0.045	4.26630610717596e-291	2
APOBR	0	2.50482	0.326	0.045	0	2
AHR	0	2.50007	0.793	0.232	0	2
IGSF6	0	2.49338	0.624	0.134	0	2
RCBTB2	0	2.4751	0.504	0.094	0	2
TBC1D17	0	2.46275	0.5	0.117	0	2
LRRC8C	0	2.44836	0.704	0.151	0	2
PGAP1	1.38840527689348e-234	2.43933	0.252	0.04	5.08170215395783e-230	2
UGGT2	0	2.43809	0.372	0.059	0	2
SLC8A1-AS1	0	2.43739	0.508	0.073	0	2
TIAM1	0	2.42401	0.382	0.065	0	2
CRYBG1	0	2.40792	0.701	0.157	0	2
MRC1	0	2.39376	0.593	0.196	0	2
SLC44A1	0	2.33625	0.776	0.276	0	2
AC006058.1	6.40313124660023e-249	2.32018	0.305	0.057	2.34361006756815e-244	2
MYOF	0	2.31437	0.664	0.153	0	2
RAB31	0	2.30904	0.688	0.175	0	2
OPRM1	3.03105541785753e-302	2.29502	0.347	0.06	1.10939659349004e-297	2
CLEC4A	0	2.25844	0.552	0.118	0	2
CD58	0	2.24323	0.754	0.203	0	2
CST7	0	2.24035	0.502	0.114	0	2
PPT1	0	2.23324	0.458	0.084	0	2
PALLD	2.87493345335437e-122	2.22775	0.261	0.078	1.05225439326223e-117	2
MYO1F	0	2.22319	0.788	0.204	0	2
SPECC1	0	2.21474	0.57	0.124	0	2
AC009093.2	0	2.20438	0.599	0.152	0	2
IPCEF1	0	2.1747	0.797	0.218	0	2
GPR160	0	2.17037	0.608	0.165	0	2
DPYD	0	2.16512	0.784	0.311	0	2
SH3RF1	0	2.16261	0.466	0.112	0	2
FAM102B	9.47425823926038e-303	2.16018	0.382	0.073	3.46767325815169e-298	2
CAPN2	4.06419892905445e-225	2.15776	0.269	0.047	1.48753745002322e-220	2
CD86	0	2.14772	0.594	0.147	0	2
PNPLA6	0	2.146	0.467	0.092	0	2
FLNA	0	2.13569	0.927	0.41	0	2
CFP	0	2.1236	0.588	0.158	0	2
IL7R	0	2.10368	0.759	0.347	0	2
LGALS2	5.57197045245755e-274	2.07534	0.382	0.081	2.03939690530399e-269	2
DCBLD1	0	2.06487	0.467	0.101	0	2
MKNK1	0	2.06216	0.7	0.218	0	2
CST3	0	2.04577	0.976	0.771	0	2
SLC7A11	0	2.04534	0.906	0.492	0	2
FUCA1	3.05030284215265e-187	2.04033	0.311	0.076	1.11644134325629e-182	2
AC090559.1	1.41880849474269e-201	2.02614	0.275	0.056	5.19298097160773e-197	2
LMNA	0	2.02319	0.834	0.294	0	2
ARRB1	0	2.01947	0.436	0.09	0	2
CD80	0	2.00992	0.589	0.162	0	2
MMP2-AS1	8.15541568830438e-270	2.00657	0.369	0.076	2.98496369607628e-265	2
LINC01146	4.6708704596502e-244	1.97492	0.376	0.088	1.70958529693657e-239	2
GCNT1	0	1.9671	0.647	0.197	0	2
EHD4	0	1.96701	0.502	0.116	0	2
SERINC5	1.00736432304006e-216	1.96563	0.376	0.098	3.68705415875891e-212	2
TBC1D12	2.25770573114561e-248	1.95133	0.391	0.093	8.26342874656606e-244	2
LRRK2	2.09266162971889e-271	1.95029	0.488	0.133	7.65935083093409e-267	2
PHLPP1	0	1.94936	0.678	0.205	0	2
MOB3B	0	1.9446	0.602	0.188	0	2
CPQ	0	1.89708	0.606	0.181	0	2
IL17RA	0	1.89103	0.719	0.248	0	2
ULK2	3.51245768556026e-168	1.8799	0.252	0.055	1.28559463749191e-163	2
HLA-DRB1	0	1.86884	0.994	0.808	0	2
SPI1	0	1.85655	0.831	0.299	0	2
CD300LF	1.34596918380452e-257	1.83637	0.406	0.095	4.92638180964293e-253	2
RUNX3	0	1.83533	0.822	0.381	0	2
TCTN3	6.61092864668736e-182	1.83051	0.453	0.155	2.41966599397404e-177	2
SVIL	7.45111971611781e-294	1.82566	0.626	0.21	2.72718432729628e-289	2
SNX30	1.31968348879178e-220	1.82488	0.343	0.079	4.8301735373268e-216	2
FNIP2	0	1.81795	0.618	0.176	0	2
MACC1	1.25273464621956e-225	1.81057	0.432	0.123	4.58513407862821e-221	2
PHC2	9.13555344411823e-210	1.80695	0.408	0.117	3.34370391608171e-205	2
HCK	0	1.80421	0.744	0.245	0	2
TTLL4	4.13192942201334e-189	1.80368	0.324	0.081	1.5123274877511e-184	2
OTULINL	0	1.80106	0.751	0.256	0	2
BCL6	1.04891685786326e-216	1.79771	0.344	0.08	3.83914059146532e-212	2
ADAM8	2.65012021671595e-266	1.77979	0.423	0.099	9.69970500520204e-262	2
LIMS1	0	1.77233	0.759	0.27	0	2
CTSH	0	1.75876	0.869	0.347	0	2
HK1	1.8049349242269e-241	1.75658	0.384	0.089	6.60624231616288e-237	2
TENT5A	5.33784495957587e-240	1.755	0.427	0.114	1.95370463365436e-235	2
THBD	2.51440610661907e-171	1.7491	0.317	0.084	9.20297779083648e-167	2
NAAA	0	1.74246	0.642	0.202	0	2
WDFY3	1.29286462828214e-275	1.73911	0.452	0.11	4.73201382597547e-271	2
LPAR6	1.93598274102731e-301	1.73592	0.625	0.202	7.08589043043404e-297	2
HLA-DRB5	0	1.72409	0.947	0.544	0	2
SPRED1	9.37309787359719e-180	1.71661	0.322	0.084	3.43064755271531e-175	2
GLA	5.57689539016487e-180	1.71655	0.279	0.062	2.04119948175424e-175	2
CD63	0	1.71277	0.716	0.268	0	2
GPR68	1.88462416176009e-208	1.69667	0.332	0.076	6.89791289445809e-204	2
MYADM	1.68807681861861e-157	1.69089	0.253	0.058	6.17852996382598e-153	2
S100B	2.9695976512265e-122	1.69088	0.297	0.096	1.08690243632541e-117	2
HAVCR2	2.58162949853009e-154	1.69017	0.252	0.059	9.44902212756999e-150	2
LPAR1	0	1.68427	0.876	0.393	0	2
PIR	1.09813267280598e-156	1.66619	0.252	0.058	4.01927539573716e-152	2
VASH1	5.9335752190687e-212	1.66303	0.395	0.105	2.17174786593133e-207	2
ACSL1	6.3515867358514e-163	1.66285	0.393	0.129	2.32474426118897e-158	2
PLBD2	3.60757339769494e-268	1.65924	0.503	0.14	1.32040793929033e-263	2
NCF2	2.28669257908417e-237	1.65281	0.508	0.157	8.36952350870596e-233	2
C1RL	1.73690813817258e-210	1.65254	0.368	0.092	6.35725747652545e-206	2
PPIF	1.47132669013189e-191	1.65211	0.346	0.089	5.38520281855174e-187	2
KDM7A	0	1.64999	0.869	0.394	0	2
SERPINB6	3.0342325586714e-200	1.64849	0.359	0.092	1.11055945879932e-195	2
IL18BP	2.43220165793121e-194	1.63663	0.339	0.084	8.90210128819401e-190	2
HLA-DPA1	0	1.63436	0.991	0.809	0	2
LIPA	3.00135031591721e-203	1.62887	0.476	0.156	1.09852422912886e-198	2
ARID5B	3.83147145890389e-151	1.61383	0.302	0.085	1.40235686867341e-146	2
SPNS1	3.85542987660657e-162	1.60775	0.292	0.074	1.41112588913677e-157	2
PLCB2	8.20804973882632e-199	1.60536	0.324	0.075	3.00422828490782e-194	2
VASP	3.76460083611692e-231	1.60157	0.431	0.115	1.37788155202715e-226	2
LINC00877	3.12094543331859e-151	1.60031	0.268	0.067	1.14229723804894e-146	2
SCO2	4.60284012237042e-169	1.59563	0.292	0.072	1.6846855131888e-164	2
ITGB7	8.79300687556845e-213	1.58526	0.431	0.123	3.21832844652681e-208	2
NIBAN1	8.17852751254706e-301	1.58139	0.856	0.443	2.99342285486735e-296	2
CAMK2D	6.5119776720587e-134	1.58073	0.332	0.109	2.38344894775021e-129	2
TIPARP	9.51806870607556e-279	1.57825	0.711	0.292	3.48370832711072e-274	2
FCGRT	3.66985393485487e-221	1.57514	0.428	0.117	1.34320323869623e-216	2
GPR137B	1.41255232932195e-201	1.56548	0.465	0.15	5.17008278055127e-197	2
SLA	2.26491466499813e-128	1.56488	0.257	0.071	8.28981416535966e-124	2
LCP2	4.34226847371876e-174	1.55869	0.389	0.119	1.5893136840658e-169	2
WARS	3.32186531701548e-230	1.54954	0.536	0.175	1.21583592468083e-225	2
MSC-AS1	5.78757131693402e-117	1.54496	0.357	0.137	2.11830897771102e-112	2
TTYH3	1.38614645011968e-159	1.53966	0.281	0.069	5.07343462208306e-155	2
VSIR	9.85450330172916e-280	1.53495	0.654	0.228	3.60684675346589e-275	2
CTNND1	0	1.53418	0.905	0.445	0	2
BACH1	0	1.52769	0.906	0.497	0	2
HLA-DQB1	0	1.52725	0.923	0.502	0	2
CKLF	4.2124121001016e-212	1.52468	0.573	0.215	1.54178495275819e-207	2
ACER3	0	1.52054	0.825	0.356	0	2
NCEH1	3.80089461990369e-146	1.51786	0.269	0.069	1.39116543983095e-141	2
RAMP1	5.34951362366943e-137	1.50223	0.296	0.086	1.95797548139925e-132	2
RGS18	2.00844297772961e-158	1.49606	0.313	0.085	7.35110214278814e-154	2
ESYT1	1.69240769770305e-176	1.49374	0.35	0.095	6.19438141436292e-172	2
NEU3	1.0477709211027e-192	1.49091	0.411	0.121	3.83494634832798e-188	2
HLA-DRA	0	1.48864	0.999	0.966	0	2
HDAC4	1.49694564628237e-151	1.48648	0.365	0.116	5.4789707599581e-147	2
GRAMD2B	6.68992099075362e-165	1.48527	0.412	0.136	2.44857798182573e-160	2
NABP1	3.39813806916012e-256	1.48449	0.775	0.371	1.24375251469329e-251	2
LINC00278	3.98790873083419e-215	1.48198	0.581	0.22	1.45961447457262e-210	2
SERPINB9	2.9130288879959e-202	1.48151	0.763	0.415	1.06619770329538e-197	2
HLA-DQA1	0	1.481	0.964	0.617	0	2
CTSA	8.32330081377872e-145	1.46769	0.313	0.091	3.04641133085115e-140	2
TPMT	2.96179415758278e-128	1.45269	0.253	0.068	1.08404627961687e-123	2
SCARF1	7.7343870293249e-126	1.45053	0.259	0.072	2.83086299660321e-121	2
CD48	4.96673589033092e-260	1.43445	0.656	0.231	1.81787500322002e-255	2
ANXA2	2.17069074591944e-267	1.42761	0.772	0.35	7.94494519913972e-263	2
ZNF516	8.69770641469063e-247	1.42707	0.702	0.29	3.18344752484092e-242	2
CMIP	7.06654587407448e-302	1.42214	0.778	0.31	2.58642645537e-297	2
HLA-DQA2	1.12983683542227e-201	1.41961	0.495	0.163	4.13531580132906e-197	2
LRP12	2.89626043968727e-169	1.41633	0.373	0.112	1.06006028352994e-164	2
ZNF93	1.00352538054811e-116	1.41089	0.253	0.073	3.67300324534415e-112	2
MTF1	7.39450523400275e-153	1.40981	0.391	0.13	2.70646286069735e-148	2
PON2	1.83368703032768e-237	1.40811	0.553	0.176	6.71147789970235e-233	2
IL18	1.02381240866759e-120	1.40403	0.253	0.071	3.74725579696426e-116	2
SH3BP2	2.6307579911398e-196	1.40335	0.41	0.117	9.6288373233708e-192	2
SLC8B1	2.94324720930636e-171	1.40252	0.396	0.122	1.07725791107822e-166	2
PAK1	4.46554989388883e-308	1.3995	0.869	0.447	1.63443591666225e-303	2
TYMP	2.65335272223898e-279	1.39358	0.849	0.433	9.71153629866691e-275	2
STK32C	1.9212110329308e-150	1.38839	0.315	0.088	7.03182450163001e-146	2
ATP6V1B2	9.48451253049988e-180	1.38693	0.544	0.212	3.47142643128826e-175	2
JAML	0	1.38031	0.982	0.659	0	2
MEGF9	2.65791950774066e-184	1.37949	0.475	0.162	9.7282511902816e-180	2
GLIPR1	4.49687877138573e-226	1.36663	0.578	0.198	1.64590259911489e-221	2
EMILIN2	2.62292358528126e-168	1.36337	0.446	0.152	9.60016261448795e-164	2
ARHGDIB	4.29151493531956e-277	1.34666	0.854	0.455	1.57073738147631e-272	2
AGTPBP1	7.17502897772629e-228	1.34302	0.815	0.434	2.6261323561376e-223	2
HDX	1.33936156379274e-130	1.3412	0.312	0.098	4.9021972596378e-126	2
APAF1	2.2100644101153e-196	1.33907	0.607	0.245	8.08905674746303e-192	2
S100A10	1.05812610423555e-220	1.33332	0.661	0.262	3.87284735411252e-216	2
LRPAP1	9.51815806147557e-153	1.33138	0.371	0.116	3.48374103208067e-148	2
DEGS1	3.46128765336928e-160	1.33092	0.386	0.121	1.26686589400969e-155	2
MMP25	3.3771487228125e-135	1.32377	0.321	0.099	1.2360702040366e-130	2
COTL1	2.27935304064782e-296	1.31558	0.88	0.466	8.34266006407508e-292	2
LINC01588	5.99989130748682e-143	1.30678	0.374	0.124	2.19602021745325e-138	2
ATP6AP1	2.27599489636101e-173	1.30286	0.462	0.156	8.33036892017093e-169	2
APLP2	5.3001544171593e-141	1.30122	0.432	0.162	1.93990951822448e-136	2
SLC25A40	2.78128022602255e-158	1.301	0.446	0.158	1.01797637552651e-153	2
CDC42BPA	1.06819894886123e-137	1.30002	0.409	0.15	3.909714972727e-133	2
WNT2B	1.0652647346366e-112	1.29981	0.279	0.089	3.89897545524341e-108	2
ITGA4	5.79915733751445e-231	1.29741	0.906	0.652	2.12254957710366e-226	2
RSAD2	1.07128623389897e-30	1.29664	0.279	0.162	3.92101474469361e-26	2
CNR2	2.02301358943322e-302	1.29621	0.908	0.478	7.40443203868453e-298	2
HLA-DMB	5.71671707997109e-231	1.29487	0.75	0.343	2.09237561844022e-226	2
FCER1G	1.03134731607895e-196	1.29055	0.737	0.364	3.77483431158057e-192	2
ENTPD7	5.08271167354333e-197	1.2887	0.59	0.227	1.86032329963359e-192	2
FLVCR2	1.62968944226732e-102	1.28867	0.29	0.101	5.96482632764262e-98	2
TRIO	5.37847692741333e-261	1.28194	0.845	0.438	1.96857634020255e-256	2
CALR	1.70468563694174e-244	1.2801	0.846	0.458	6.23931989977048e-240	2
EMP3	3.79576080324598e-166	1.27984	0.44	0.147	1.38928641159606e-161	2
TIMP2	2.34576466478789e-116	1.27822	0.273	0.083	8.58573324959015e-112	2
LMO4	7.61175973389427e-165	1.27058	0.664	0.33	2.78598018020264e-160	2
PSAP	0	1.26669	0.957	0.694	0	2
ATF5	1.05497974640023e-144	1.26319	0.601	0.283	3.86133136979947e-140	2
TRG-AS1	9.52959435988919e-131	1.26125	0.344	0.113	3.48792683166304e-126	2
ADAP2	4.17686766958994e-114	1.2604	0.259	0.077	1.52877533574661e-109	2
NUBPL	4.94475845469053e-166	1.25783	0.683	0.347	1.80983104200128e-161	2
TES	7.26683793656257e-170	1.25552	0.495	0.18	2.65973535316127e-165	2
GSN	9.1681654638093e-268	1.25358	0.924	0.603	3.35564024140884e-263	2
ENTPD1-AS1	2.15086875995054e-252	1.25301	0.834	0.408	7.87239474829498e-248	2
MAFG	2.33009632166723e-144	1.24887	0.382	0.127	8.52838554693422e-140	2
DSE	5.1792296816847e-189	1.23885	0.671	0.299	1.89564985579342e-184	2
ZNF710	2.65958907774862e-209	1.23263	0.804	0.428	9.73436198346772e-205	2
ACTN1	5.79803331046249e-111	1.23109	0.284	0.092	2.12213817196237e-106	2
INPP5F	1.4319989572374e-184	1.23036	0.658	0.288	5.24125938338459e-180	2
OGFR	5.76877642582197e-120	1.22758	0.289	0.088	2.1114298596151e-115	2
NQO1	1.6943432375627e-109	1.22542	0.316	0.11	6.20146568380324e-105	2
HOMER2	7.09340145710728e-131	1.22103	0.368	0.127	2.59625586731584e-126	2
SH3BP5	1.77594037712063e-119	1.21986	0.37	0.135	6.50011937429922e-115	2
HLA-DMA	1.77321454764727e-214	1.21732	0.753	0.354	6.49014256584378e-210	2
SERPINB1	1.62504712437922e-152	1.21413	0.517	0.203	5.94783497994038e-148	2
HLA-DPB1	0	1.21308	0.978	0.766	0	2
RIT1	8.2230511299833e-136	1.21016	0.371	0.125	3.00971894408519e-131	2
EVI5	1.01950707237319e-251	1.20189	0.84	0.415	3.73149783559311e-247	2
GCLC	4.76056186186204e-143	1.20075	0.562	0.246	1.74241324706012e-138	2
TMEM131L	2.83805936928766e-229	1.19913	0.833	0.432	1.03875810975298e-224	2
TUBA1A	6.39494557145084e-158	1.19853	0.572	0.241	2.34061402860672e-153	2
PLAUR	4.26641914160389e-154	1.19821	0.455	0.163	1.56155207001844e-149	2
TIGAR	1.18791062371209e-171	1.19742	0.659	0.305	4.34787167384863e-167	2
GNAQ	0	1.19536	0.989	0.894	0	2
OPHN1	1.77793871928568e-89	1.18825	0.26	0.091	6.50743350645752e-85	2
MYH9	3.089655631071e-285	1.18616	0.926	0.568	1.1308448575283e-280	2
AL034397.3	1.0887037664377e-101	1.18461	0.292	0.101	3.98476465553861e-97	2
INSIG1	3.15877196459089e-121	1.18433	0.429	0.172	1.15614212675991e-116	2
NAGA	8.12946173284324e-131	1.18401	0.337	0.108	2.97546428883796e-126	2
FAM20C	1.08595696104535e-101	1.18371	0.269	0.087	3.97471107312207e-97	2
DENND1A	9.62529297551584e-221	1.18022	0.784	0.378	3.52295348196855e-216	2
C9orf72	5.45152489952253e-148	1.17906	0.455	0.167	1.99531262847424e-143	2
DAGLB	1.01194907609076e-127	1.1661	0.365	0.125	3.7038348133998e-123	2
FRY	8.703293279882e-245	1.16415	0.819	0.383	3.18549237336961e-240	2
LMNB1	9.58929865629683e-173	1.16308	0.601	0.252	3.5097792011912e-168	2
CBL	9.66816726317008e-230	1.16107	0.78	0.36	3.53864589999288e-225	2
RXRA	2.13855889663301e-152	1.15904	0.462	0.168	7.8273394175665e-148	2
TSPAN14	1.45698163350487e-97	1.15738	0.259	0.085	5.33269847679116e-93	2
SIPA1L3	3.50523168316145e-200	1.15351	0.818	0.445	1.28294984835392e-195	2
MFSD1	1.60182159962262e-195	1.15097	0.658	0.266	5.86282723677874e-191	2
AAK1	6.72985663056357e-181	1.14933	0.599	0.238	2.46319482535257e-176	2
SLC5A3	7.87600746135742e-96	1.14673	0.729	0.464	2.88269749093143e-91	2
ANXA5	2.11386907197791e-155	1.14398	0.491	0.183	7.73697219034636e-151	2
VMP1	2.13605154643807e-205	1.14361	0.84	0.473	7.81816226511798e-201	2
WDR63	2.95290994083039e-75	1.13983	0.305	0.13	1.08079456744333e-70	2
ACSS2	1.23658288999429e-111	1.1394	0.313	0.106	4.52601703566809e-107	2
RAPGEF1	0	1.13105	0.987	0.83	0	2
PLAU	4.72689867387903e-73	1.12828	0.263	0.104	1.73009218362646e-68	2
SNX8	1.71766301408258e-154	1.12692	0.55	0.222	6.28681839784366e-150	2
CHPT1	8.3391010260834e-136	1.126	0.529	0.226	3.05219436655678e-131	2
ARNTL	7.37976041932476e-126	1.12086	0.39	0.142	2.70106611107705e-121	2
SLC12A9	9.28588740097663e-109	1.11277	0.303	0.101	3.39872764763146e-104	2
TPM4	3.19338189205726e-180	1.11102	0.684	0.308	1.16880970631188e-175	2
HEATR5A	6.89813858501345e-138	1.10775	0.439	0.164	2.52478770350077e-133	2
SEMA4A	1.47080356408772e-137	1.09926	0.483	0.188	5.38328812491745e-133	2
ALOX5AP	5.39649384371071e-268	1.09796	0.954	0.684	1.97517071173656e-263	2
ZNF577	4.80459012190136e-99	1.09187	0.296	0.104	1.75852803051712e-94	2
ERCC6	9.94302672297472e-109	1.09003	0.372	0.142	3.63924721087598e-104	2
GPR65	2.57998227017201e-109	1.08829	0.382	0.148	9.44299310705657e-105	2
LONRF1	3.26403497565976e-129	1.08784	0.466	0.189	1.19466944144123e-124	2
LCP1	0	1.08719	0.985	0.823	0	2
TFEB	1.75775073374119e-102	1.07818	0.285	0.095	6.43354346056614e-98	2
ITPK1	1.1228186333774e-131	1.07474	0.414	0.15	4.10962848002462e-127	2
ENG	3.36359321021864e-93	1.06847	0.299	0.108	1.23110875087212e-88	2
SUFU	2.90416705891187e-107	1.06577	0.435	0.184	1.06295418523233e-102	2
PXK	5.84754665475232e-144	1.06298	0.565	0.245	2.1402605511059e-139	2
CTTNBP2NL	2.87806336218793e-176	1.06254	0.666	0.292	1.0533999711944e-171	2
CD81	1.18540667430738e-105	1.05963	0.337	0.122	4.33870696863246e-101	2
TFEC	5.55184097173561e-141	1.05714	0.936	0.716	2.03202931406495e-136	2
STX12	3.36333534939747e-164	1.05684	0.674	0.311	1.23101437123297e-159	2
EVI2A	1.88996412438797e-123	1.05681	0.411	0.154	6.91745769167242e-119	2
TGFBR1	1.03440312693094e-141	1.05652	0.633	0.305	3.78601888487993e-137	2
SPATS2L	7.65984673282166e-151	1.05401	0.625	0.284	2.80358050268005e-146	2
ATP1A1	2.21045246310273e-147	1.05269	0.528	0.21	8.09047706020232e-143	2
PKM	1.70792531032964e-195	1.0502	0.878	0.541	6.25117742833751e-191	2
H2AFJ	1.20801082910037e-92	1.04505	0.292	0.105	4.42144043559025e-88	2
RTN4	2.17247427598189e-273	1.04286	0.958	0.715	7.95147309752133e-269	2
S100A4	2.37998326158303e-61	1.04013	0.619	0.405	8.71097673572005e-57	2
TIFAB	2.74574243300157e-156	1.03689	0.615	0.262	1.0049691879029e-151	2
ZNF169	1.09252551737096e-85	1.03666	0.271	0.098	3.99875264612945e-81	2
SUN2	7.00737349486224e-108	1.03657	0.324	0.112	2.56476877285453e-103	2
TNFAIP2	2.66339691773904e-241	1.03566	0.713	0.273	9.74829905861664e-237	2
CLDND1	2.95341272922256e-82	1.03398	0.348	0.148	1.08097859302275e-77	2
LRRC8B	1.84515309272422e-118	1.03367	0.386	0.142	6.75344483467993e-114	2
PDLIM5	6.89306371067264e-159	1.03205	0.687	0.328	2.52293024874329e-154	2
NEAT1	2.67571640488187e-133	1.03053	0.905	0.728	9.79338961350813e-129	2
SLC25A24	1.48285143932821e-144	1.03042	0.511	0.203	5.42738455308518e-140	2
C8orf37-AS1	2.16467943380658e-81	1.0283	0.306	0.125	7.92294319567548e-77	2
ACSL5	9.43155775309595e-93	1.02152	0.287	0.102	3.45204445321065e-88	2
SHOC1	2.62626851260264e-104	1.02037	0.343	0.127	9.6124053829769e-100	2
VPS35	1.49785412489322e-151	1.01952	0.555	0.225	5.48229588252166e-147	2
RMI1	3.51513988000787e-91	1.01906	0.294	0.107	1.28657634748168e-86	2
SAT1	1.37892645302176e-170	1.01818	0.856	0.529	5.04700871070495e-166	2
FAR1	5.93809216364735e-173	1.01291	0.817	0.471	2.17340111281657e-168	2
PLPP1	2.41753676852283e-121	1.01169	0.637	0.323	8.84842632647043e-117	2
ABCC1	1.07244888752633e-160	1.01165	0.763	0.408	3.92527017323513e-156	2
PTPN6	2.67627000472215e-159	1.01145	0.68	0.315	9.79541584428353e-155	2
ABR	7.63937540829467e-173	1.01099	0.776	0.42	2.79608779318993e-168	2
PGD	3.54292076837321e-144	1.00251	0.714	0.378	1.29674443043228e-139	2

## Sheet: Supplementary Table 3
SUPPLEMENTARY TABLE 3. List of DEG for clusters #1-3 in day-2 culture SMARTseq2 dataset (See Figure 2).
gene	p_val	avg_log2FC	pct.1	pct.2	p_val_adj	cluster
MYBL2	1.97872320723897e-29	5.71062	0.809	0.047	3.89610599505353e-25	1
FAM129C	1.10356653627127e-37	5.52055	0.954	0.094	2.17292250991814e-33	1
BLK	1.04479609711192e-11	5.36779	0.374	0.009	2.05720351521337e-07	1
DERL3	8.34125748473856e-37	5.1747	0.977	0.226	1.64239359874502e-32	1
NLRP7	2.17425192684751e-29	5.14119	0.817	0.057	4.28110204396275e-25	1
CCR2	1.95184056859106e-33	4.86366	0.908	0.104	3.84317407955579e-29	1
ACY3	6.4871182725106e-09	4.82307	0.344	0.038	0.000127731	1
ARL5C	3.67005439533277e-13	4.78415	0.412	0.009	7.22633710441022e-09	1
MMP11	5.58401174868438e-14	4.64819	0.45	0.019	1.09949191331595e-09	1
ZFAT	6.18217351706271e-36	4.6207	0.962	0.208	1.21726996550965e-31	1
CHST15	1.55028378059478e-10	4.40965	0.389	0.038	3.05250876399111e-06	1
IFIT2	2.90094154122707e-11	4.3984	0.397	0.028	5.7119538946761e-07	1
C1orf228	2.18196960282314e-15	4.38048	0.573	0.104	4.29629814795877e-11	1
SEMA5A	4.53685673744385e-12	4.35636	0.389	0.009	8.93307091602695e-08	1
SLA2	1.18182962841585e-28	4.34707	0.832	0.094	2.3270225383508e-24	1
AJAP1	1.87232060653985e-10	4.34236	0.321	0	3.68659927427697e-06	1
PTCRA	3.35914627746592e-20	4.30056	0.672	0.085	6.61415902033039e-16	1
WNT10A	5.25114923920486e-22	4.27789	0.733	0.123	1.03395128519944e-17	1
ATP13A2	4.804346484082e-29	4.16492	0.908	0.274	9.45975822715745e-25	1
AMN	2.43455970611269e-10	4.15499	0.351	0.019	4.79364806133589e-06	1
FAM69B	2.01688921606601e-09	4.12335	0.336	0.028	3.97125486643398e-05	1
CMKLR1	1.02687431681274e-30	4.11413	0.908	0.198	2.02191552980428e-26	1
PLCB4	2.24563193409758e-09	4.06252	0.305	0.009	4.42164927823813e-05	1
KCNG2	4.69215306685512e-17	4.04813	0.565	0.038	9.23884938863773e-13	1
PLEKHD1	9.35270622739586e-12	4.01517	0.359	0	1.84154785617424e-07	1
AEBP1	8.620269517731e-21	4.00049	0.679	0.066	1.69733106804123e-16	1
CLMN	8.75037343521007e-20	3.89854	0.718	0.142	1.72294852939286e-15	1
LAMP5	3.58999656162363e-27	3.89323	0.893	0.33	7.06870322983694e-23	1
PACSIN1	5.59728855922756e-35	3.87359	0.992	0.311	1.10210611731191e-30	1
KIAA0125	4.80055337519341e-11	3.85779	0.389	0.028	9.45228959575582e-07	1
LINC00996	2.87225733127989e-30	3.83535	0.931	0.302	5.6554746852901e-26	1
TCL6	4.67162078037765e-13	3.68425	0.511	0.066	9.19842131656359e-09	1
KHK	3.85433939561963e-17	3.64206	0.679	0.179	7.58919426997506e-13	1
TMEM63A	3.56936390618103e-20	3.61702	0.763	0.189	7.02807753127044e-16	1
NKG7	3.77940882209615e-15	3.60229	0.649	0.17	7.44165597070732e-11	1
PHEX	3.07070373085216e-22	3.59931	0.802	0.245	6.0462156460479e-18	1
ID3	1.35443098215337e-07	3.59518	0.267	0.019	0.00266687	1
COL26A1	1.14115238918316e-28	3.5728	0.893	0.179	2.24692905430165e-24	1
RP1-244F24.1	2.04508681749661e-16	3.57258	0.611	0.113	4.02677594365084e-12	1
CYP46A1	4.8621697764246e-12	3.5656	0.45	0.047	9.57361228978004e-08	1
RP11-203M5.6	1.15157692202281e-23	3.54599	0.855	0.349	2.26745495946292e-19	1
CLIC3	5.39731360746666e-34	3.49953	0.992	0.5	1.06273104931019e-29	1
KCNA5	2.81543128857165e-23	3.48517	0.748	0.066	5.54358420719759e-19	1
LRRC26	2.46914814574512e-27	3.43899	0.939	0.472	4.86175269897215e-23	1
CUX2	1.95769541821722e-20	3.43486	0.725	0.104	3.85470227846971e-16	1
CUEDC1	1.21880548599006e-15	3.43122	0.71	0.274	2.39982800191443e-11	1
FAM177B	3.63343909686472e-14	3.38436	0.534	0.066	7.15424158172664e-10	1
RP11-439L8.4	3.16691962832879e-12	3.34007	0.466	0.057	6.23566474817938e-08	1
SIDT1	2.23549247209827e-20	3.30323	0.74	0.16	4.40168467756149e-16	1
PDZRN3	6.35647402632355e-07	3.30092	0.282	0.038	0.0125159	1
AC011893.3	4.42985880072288e-14	3.28505	0.519	0.057	8.72239197862334e-10	1
NOTCH4	1.8854474051654e-09	3.26381	0.519	0.17	3.71244594077067e-05	1
PMEPA1	7.24747491833569e-25	3.26127	0.916	0.349	1.4270278114203e-20	1
AC023590.1	8.20874981883906e-15	3.24188	0.618	0.151	1.61630283932941e-10	1
MZB1	2.63667348552365e-32	3.24155	0.992	0.472	5.19161009299607e-28	1
POLE	1.58191436487618e-08	3.24148	0.489	0.17	0.000311479	1
SLC47A1	9.66629172989738e-09	3.23791	0.397	0.075	0.000190329	1
LRRC36	3.29515685349893e-09	3.21449	0.481	0.151	6.48816384453939e-05	1
OAS1	8.39095269357658e-16	3.21356	0.718	0.245	1.65217858536523e-11	1
AP000783.1	5.46171739861104e-15	3.19959	0.565	0.085	1.07541215578651e-10	1
LAIR1	9.02780804490614e-32	3.13697	0.985	0.415	1.77757540404202e-27	1
GOLGA2P5	3.76878967431286e-07	3.13469	0.29	0.038	0.00742075	1
TMIGD2	4.44523319456928e-18	3.1327	0.679	0.123	8.75266416010692e-14	1
CD3E	9.8461567661549e-07	3.13107	0.359	0.094	0.0193871	1
MAPKAPK2	2.60609669953707e-23	3.10934	0.947	0.557	5.13140440138849e-19	1
PFKFB2	1.05690214786253e-14	3.05446	0.725	0.245	2.08104032914133e-10	1
MIB2	2.65950743243892e-20	3.05408	0.878	0.462	5.23657013447223e-16	1
NEK8	5.27424247653917e-19	3.04937	0.794	0.255	1.03849834363056e-14	1
IFITM1	2.27057708846063e-07	3.02048	0.45	0.16	0.00447077	1
PTK7	1.75741272968237e-06	3.01874	0.267	0.038	0.0346035	1
RP11-71G12.1	9.51942092122862e-08	3.01013	0.26	0.009	0.00187437	1
COBLL1	2.02119254710818e-14	2.97135	0.74	0.321	3.979728125256e-10	1
SECTM1	1.05884063014147e-06	2.96813	0.29	0.047	0.0208486	1
NRP1	8.35288311111217e-21	2.96447	0.87	0.302	1.64468268457799e-16	1
NCR2	3.09475666891297e-14	2.95765	0.626	0.142	6.09357588108964e-10	1
NPC1	7.24148373884234e-27	2.94995	0.969	0.519	1.42584814817806e-22	1
ERN1	2.06460207168857e-18	2.94872	0.855	0.557	4.06520147915479e-14	1
GRAMD1B	7.55001704183691e-18	2.94173	0.725	0.142	1.48659835553769e-13	1
SLC43A3	4.84162662355986e-16	2.91809	0.718	0.245	9.53316282178937e-12	1
FAM221B	8.98663022587288e-10	2.91059	0.344	0.019	1.76946749147437e-05	1
CASP10	1.62843154607802e-13	2.869	0.603	0.142	3.20638171422763e-09	1
CD36	6.6596321571668e-31	2.85868	1	0.745	1.31128157174614e-26	1
NCF1C	1.17964287086112e-10	2.84748	0.649	0.274	2.32271681272555e-06	1
NCF1B	2.12210939658055e-14	2.84658	0.74	0.302	4.1784334018671e-10	1
TRBC2	5.48712485289198e-11	2.83732	0.557	0.179	1.08041488353443e-06	1
SCARA5	2.09683236407786e-07	2.80968	0.366	0.075	0.00412866	1
TMEM8B	4.12260324911854e-18	2.80899	0.779	0.255	8.11740579751441e-14	1
AC109826.1	2.42554139365334e-08	2.80255	0.298	0.019	0.000477589	1
RP13-104F24.3	3.56207709612311e-11	2.79067	0.565	0.189	7.0137298022664e-07	1
CD300A	1.06826462375321e-27	2.77152	0.939	0.255	2.10341304417008e-23	1
TRAV22	5.77459852295563e-09	2.75407	0.389	0.066	0.000113702	1
TLR7	1.39634757188001e-25	2.74933	0.947	0.491	2.74940836903174e-21	1
APCDD1	7.62228563069818e-08	2.74132	0.45	0.151	0.00150083	1
CYSLTR1	4.65714255794206e-25	2.73287	0.947	0.368	9.16991369658792e-21	1
RIMS3	2.26764276801566e-14	2.72647	0.756	0.34	4.46498861022283e-10	1
CRYM	1.32654436963181e-06	2.72186	0.321	0.066	0.0261197	1
PLA2G15	1.60361876306412e-07	2.71886	0.504	0.198	0.00315753	1
PLXNA4	7.13732200731646e-13	2.71517	0.641	0.179	1.40533870324061e-08	1
SYNGR1	6.06165489098837e-07	2.7145	0.534	0.292	0.0119354	1
EMILIN1	2.41496354380962e-14	2.70667	0.679	0.189	4.75506321776115e-10	1
CTD-2587H19.1	5.14254525564557e-08	2.67518	0.374	0.075	0.00101257	1
FAM101B	1.54220744162598e-20	2.66786	0.855	0.34	3.03660645256156e-16	1
ETS1	9.08736794003972e-18	2.66204	0.847	0.406	1.78930274739382e-13	1
SERPING1	5.00702540917693e-08	2.65365	0.527	0.226	0.000985883	1
SPNS3	1.25994814169116e-17	2.6306	0.763	0.226	2.4808378909899e-13	1
SELL	2.14936188887604e-29	2.63051	0.992	0.67	4.23209355919693e-25	1
LPCAT4	5.31573870257756e-09	2.6184	0.511	0.179	0.000104667	1
GAPT	2.51715199199726e-25	2.61764	0.977	0.415	4.95627227224261e-21	1
ISG20	9.75396626000852e-15	2.61323	0.779	0.396	1.92055595659568e-10	1
CLEC4C	8.48524486674499e-29	2.61147	0.992	0.538	1.67074471426209e-24	1
GLCCI1	5.32734703807938e-12	2.58457	0.702	0.302	1.04895463179783e-07	1
ABHD15	8.9335732970199e-19	2.56762	0.901	0.462	1.75902058218322e-14	1
SLC2A11	4.18542433980148e-09	2.55073	0.588	0.236	8.24110052506912e-05	1
RP4-647C14.2	2.64734077527835e-07	2.54893	0.412	0.132	0.00521261	1
NPM1P25	1.14874061411663e-09	2.54549	0.603	0.245	2.26187026919565e-05	1
KPTN	2.43883974365911e-12	2.53453	0.641	0.217	4.8020754552648e-08	1
TTC39A	4.91742948196526e-24	2.52337	0.947	0.368	9.6824186499896e-20	1
ADAT2	5.38767759825721e-07	2.51901	0.45	0.17	0.0106083	1
SLC35F3	7.34682348123194e-18	2.50833	0.824	0.302	1.44658954345457e-13	1
PTPRCAP	5.37362857152943e-33	2.49156	1	0.632	1.05806746573414e-28	1
FYB	1.41341420498388e-15	2.46876	0.779	0.34	2.78301256961325e-11	1
RP11-927P21.4	3.65554704014459e-08	2.44579	0.527	0.217	0.000719777	1
SMPD3	3.97328802349818e-29	2.43825	0.992	0.5	7.82340411826791e-25	1
LY9	1.5143131018109e-12	2.40649	0.71	0.255	2.98168249746567e-08	1
GNA11	2.70268796284913e-11	2.40565	0.695	0.321	5.32159259884994e-07	1
RP11-356M20.1	3.83818207682326e-07	2.40452	0.55	0.283	0.00755738	1
TSPYL2	5.92672252734468e-11	2.40027	0.748	0.5	1.16697166563417e-06	1
AC007880.1	1.71195512698108e-06	2.40018	0.374	0.113	0.0337084	1
GZMH	3.58334585814556e-17	2.39444	0.786	0.217	7.0556079946886e-13	1
RELL2	1.03046521660299e-06	2.39235	0.344	0.085	0.0202899	1
CEACAM21	4.10811281771293e-08	2.38663	0.496	0.179	0.000808887	1
KCTD19	8.85988847506375e-09	2.38547	0.504	0.151	0.000174451	1
ZDHHC14	5.78561015454003e-08	2.38152	0.435	0.113	0.00113919	1
MGAT4A	2.64998113597594e-21	2.37434	0.939	0.377	5.21781285673663e-17	1
UHRF1	1.04104803315817e-06	2.37181	0.466	0.179	0.0204982	1
MX2	9.65759629889347e-07	2.36261	0.557	0.292	0.0190158	1
MAP1A	1.17371545997728e-32	2.35645	1	0.642	2.31104574069527e-28	1
IRF2BPL	2.21882038691673e-13	2.35561	0.672	0.236	4.36885734183905e-09	1
SNTA1	1.55190212776511e-09	2.34467	0.519	0.151	3.0556952895695e-05	1
CD320	1.27589545254654e-17	2.33577	0.832	0.377	2.51223814606414e-13	1
ABCA2	3.39862844160043e-08	2.33232	0.489	0.16	0.00066919	1
IGHM	1.30233818327671e-27	2.33176	0.985	0.509	2.56430388287185e-23	1
AC141586.5	1.4492693833831e-17	2.32909	0.817	0.33	2.85361141588132e-13	1
PRIM1	6.62349342607463e-07	2.32465	0.427	0.142	0.0130417	1
ZNF276	7.17604098486323e-07	2.32388	0.527	0.245	0.0141296	1
LL22NC03-2H8.5	3.30669975230124e-11	2.32364	0.618	0.189	6.51089181228115e-07	1
NUCB2	3.1884955600682e-26	2.31556	0.992	0.651	6.27814775777429e-22	1
TRIM14	6.91461056465164e-14	2.31466	0.802	0.415	1.36148682017991e-09	1
P2RX1	3.43665940246299e-16	2.31452	0.824	0.33	6.76678236344962e-12	1
B4GALT1	1.81228298333902e-17	2.31203	0.916	0.585	3.56838519419454e-13	1
BTBD19	1.54639690314928e-06	2.29811	0.397	0.123	0.0304486	1
C5orf34	1.52916611462596e-08	2.28748	0.603	0.283	0.000301093	1
IGHV1-3	3.8636682474268e-08	2.27546	0.267	0.009	0.000760756	1
TTC24	1.83384073645388e-14	2.27301	0.725	0.264	3.61083241007768e-10	1
RP11-216L13.19	7.69259040445885e-07	2.26692	0.405	0.132	0.0151467	1
OAS2	2.28845255057672e-09	2.26663	0.672	0.349	4.50596307208555e-05	1
MBOAT1	1.17117519504737e-07	2.2653	0.45	0.132	0.00230604	1
ULK1	6.38091254045474e-09	2.26487	0.725	0.396	0.00012564	1
GPM6B	1.0853667377536e-08	2.26442	0.626	0.292	0.000213709	1
POU2F2	1.3327163306295e-10	2.24454	0.588	0.189	2.62411845500948e-06	1
AC006129.2	2.850694991944e-18	2.24181	0.87	0.387	5.61301843913773e-14	1
RP11-439L8.3	2.90296817798855e-08	2.23267	0.366	0.057	0.000571594	1
TXNDC5	2.87134186210921e-21	2.22966	0.878	0.406	5.65367212649304e-17	1
DDX60	4.90137838935307e-08	2.21707	0.496	0.16	0.000965081	1
PI4KA	2.04096225636032e-27	2.20886	0.992	0.858	4.01865468277346e-23	1
DTX4	6.18280661113955e-11	2.20515	0.687	0.274	1.21739462173338e-06	1
PARVB	3.57480206491928e-14	2.20238	0.771	0.358	7.03878526582606e-10	1
AP003774.4	6.65333877586995e-07	2.19796	0.321	0.057	0.0131004	1
GPRC5C	1.65316181612083e-08	2.19653	0.466	0.142	0.000325508	1
CECR1	6.36077985066298e-17	2.19547	0.878	0.415	1.25243755259554e-12	1
PRKCA	5.47254822919736e-08	2.1894	0.351	0.057	0.00107754	1
GPR18	7.16607635111791e-07	2.18662	0.565	0.302	0.01411	1
IFI44L	1.13705740644495e-06	2.17977	0.618	0.396	0.0223887	1
CLEC2B	4.3526866030424e-12	2.17831	0.687	0.264	8.57043992139049e-08	1
CXorf23	1.25232734087581e-07	2.17379	0.595	0.311	0.00246583	1
RAC2	1.92107990116617e-27	2.17322	0.992	0.5	3.7826063253962e-23	1
PROC	2.11207862872135e-14	2.17289	0.756	0.264	4.15868281995233e-10	1
PAFAH2	6.32562572997056e-24	2.159	0.985	0.66	1.2455157062312e-19	1
BSPRY	5.98447446829394e-16	2.15365	0.832	0.358	1.17834302280708e-11	1
XAF1	7.35958170764512e-07	2.15014	0.595	0.358	0.014491	1
CCR5	1.96337251525242e-08	2.1452	0.489	0.142	0.000386588	1
CCND2	3.17183794771993e-15	2.13604	0.893	0.613	6.24534891906055e-11	1
RP11-542M13.3	8.06259656077474e-10	2.12781	0.458	0.085	1.58752526281655e-05	1
SNAI3	7.38240369606226e-11	2.12694	0.611	0.198	1.45359528775466e-06	1
SMIM5	8.3324630126284e-18	2.12542	0.893	0.425	1.64066196718653e-13	1
RP13-580F15.2	6.82754927574811e-09	2.11958	0.328	0.028	0.000134434	1
C10orf118	3.6912892607803e-21	2.10933	0.977	0.802	7.2681485544764e-17	1
RP11-117D22.2	1.11609557875574e-19	2.10245	0.924	0.547	2.19759219457005e-15	1
RP11-24F11.2	1.58164740705693e-06	2.09567	0.359	0.094	0.0311426	1
SLC7A5	7.23136771979131e-23	2.0927	0.977	0.387	1.42385630402691e-18	1
BLNK	5.39007458060336e-31	2.09233	1	0.736	1.0613056849208e-26	1
SLFN11	1.24280305290126e-11	2.09108	0.748	0.396	2.44707921116259e-07	1
KCTD5	8.75624345360851e-26	2.08403	0.985	0.698	1.72410433601551e-21	1
CTSB	1.92912534609221e-32	2.0823	1	0.934	3.79844780645556e-28	1
FECH	3.53711573249689e-07	2.0791	0.618	0.368	0.00696458	1
TNFSF10	3.19063899523141e-09	2.07811	0.473	0.113	6.28236818161065e-05	1
PLAC8	9.84022201739856e-25	2.06914	1	0.623	1.93753971522578e-20	1
TMEM191A	2.96984065728518e-13	2.06736	0.74	0.33	5.84761625419453e-09	1
CPLX1	1.69680472149665e-06	2.06547	0.366	0.104	0.0334101	1
TMEM53	1.92553630289377e-13	2.06234	0.679	0.208	3.79138098039783e-09	1
CDIP1	1.10421537232696e-16	2.06232	0.824	0.311	2.17420006811178e-12	1
RNASET2	1.41590365958488e-32	2.05934	1	0.764	2.78791430572263e-28	1
GRK6	9.52256383803126e-16	2.05558	0.893	0.491	1.87499281970835e-11	1
RGS14	5.3675641026157e-15	2.04358	0.802	0.349	1.05687337180503e-10	1
KIAA0226L	1.43060563409091e-15	2.04012	0.817	0.302	2.81686249352499e-11	1
RUNX2	7.3853262481e-19	2.03647	0.985	0.755	1.45417073825089e-14	1
ATP2A3	1.07331107047752e-19	2.031	0.954	0.547	2.11334949777023e-15	1
ENOSF1	2.29208937710993e-08	2.02894	0.588	0.245	0.000451312	1
TNFRSF17	1.20490854106182e-07	2.02733	0.321	0.038	0.00237246	1
E2F5	8.19240186164596e-07	2.02247	0.519	0.236	0.0161308	1
FAM214A	1.06390991927209e-11	2.00992	0.809	0.443	2.09483863104675e-07	1
RNASE6	1.71417424367341e-25	2.00583	0.992	0.613	3.37520908579294e-21	1
PARP10	1.81767313066186e-21	2.00072	0.962	0.726	3.57899839427319e-17	1
GZMB	3.64051211769826e-25	1.99881	0.992	0.538	7.16816835974787e-21	1
TRBJ2-2P	1.86968562265527e-08	1.99671	0.366	0.066	0.000368141	1
ADC	1.22916494052008e-06	1.99558	0.473	0.189	0.0242023	1
TMEM173	1.3047646415958e-10	1.99517	0.58	0.179	2.56908157930214e-06	1
RP11-275F13.1	3.49774416616261e-12	1.9949	0.412	0.019	6.88705826317417e-08	1
SCT	9.64832786041881e-17	1.99211	0.901	0.453	1.89975575571646e-12	1
GIMAP8	6.66034142828303e-10	1.98383	0.473	0.085	1.31142122722893e-05	1
SMC6	2.84825906973521e-23	1.98054	0.992	0.811	5.60822210830862e-19	1
ROGDI	7.1421096939124e-12	1.9772	0.733	0.349	1.40628139873135e-07	1
UNC93B1	3.70557167336739e-29	1.97565	1	0.868	7.2962706248604e-25	1
EPHA2	1.48898677606569e-07	1.97491	0.527	0.208	0.00293181	1
CDCA7L	1.21532454399598e-06	1.97483	0.473	0.189	0.0239297	1
SCN9A	1.42442129166071e-17	1.96496	0.924	0.472	2.80468552327994e-13	1
MDN1	2.98829617995964e-18	1.96468	0.969	0.679	5.88395517834053e-14	1
RP11-285F7.2	1.16729824409911e-07	1.96267	0.321	0.047	0.00229841	1
PCED1B-AS1	1.51073454099599e-15	1.96123	0.878	0.491	2.9746363112211e-11	1
UBE2L6	1.34428736435013e-17	1.95681	0.916	0.604	2.64690182040542e-13	1
NCF1	4.88246744591748e-10	1.94373	0.771	0.406	9.61357840101152e-06	1
MILR1	2.44896428716349e-15	1.94272	0.863	0.443	4.82201068142491e-11	1
MX1	4.25606486039551e-09	1.94034	0.809	0.642	8.38019171011876e-05	1
PLD4	7.7393778098499e-29	1.93772	1	0.896	1.52388349075944e-24	1
EP400NL	1.28011429277539e-08	1.93315	0.519	0.17	0.000252055	1
RP11-104E19.1	3.9658539796518e-08	1.9247	0.42	0.113	0.000780877	1
PRMT7	6.62409805397516e-15	1.92045	0.901	0.509	1.30428490682771e-10	1
OCIAD2	3.09288601200018e-18	1.91569	0.908	0.557	6.08989255762836e-14	1
TBC1D13	2.2599488198582e-20	1.91464	0.985	0.745	4.4498392263008e-16	1
SIT1	7.27068867523457e-14	1.91264	0.809	0.425	1.43159860015369e-09	1
ST3GAL1	1.63096440027357e-06	1.90398	0.626	0.368	0.0321137	1
VAV3	2.99551906281087e-12	1.90113	0.847	0.538	5.8981770346746e-08	1
SLC9A3R1	4.64380546756966e-17	1.90072	0.924	0.604	9.14365296564467e-13	1
TP53I11	1.05832315171681e-09	1.9003	0.771	0.443	2.0838382857304e-05	1
C1orf186	9.50907051757315e-23	1.89993	1	0.755	1.87233598491015e-18	1
ASPH	2.29024120557118e-12	1.89615	0.809	0.415	4.50948493376964e-08	1
AGPAT2	1.92083188064223e-12	1.8907	0.847	0.623	3.78211797298455e-08	1
SLC2A8	4.79886790334268e-08	1.88759	0.672	0.358	0.000944897	1
FAM43A	2.82875426102856e-12	1.88581	0.763	0.321	5.56981713996523e-08	1
XBP1	2.35091855175172e-16	1.8797	0.939	0.726	4.62895862839914e-12	1
TMEM175	1.94773475939916e-12	1.87655	0.786	0.377	3.83508974125694e-08	1
MAP2K6	2.28125114092461e-12	1.87536	0.756	0.292	4.49178349648056e-08	1
GALNT2	5.56188959837837e-11	1.86602	0.771	0.406	1.0951360619207e-06	1
LONRF2	2.44794213281445e-09	1.86338	0.664	0.292	4.81999805951164e-05	1
LRRC37A4P	1.35415785227177e-06	1.86204	0.511	0.217	0.0266634	1
PXMP2	1.00279840319647e-08	1.85031	0.649	0.33	0.000197451	1
NCF4	7.58562803172247e-08	1.84833	0.847	0.613	0.00149361	1
CYBB	2.16624555359945e-24	1.84818	1	0.613	4.26533749503733e-20	1
ELOF1	2.68434304647495e-17	1.84396	0.954	0.745	5.28547145850919e-13	1
MPEG1	8.90393852026942e-25	1.84308	1	0.604	1.75318549464105e-20	1
DRD4	1.54290131796664e-10	1.84007	0.794	0.443	3.03797269507631e-06	1
GLT1D1	1.22941447589599e-18	1.83218	0.939	0.415	2.42071710303921e-14	1
MPPE1	2.56623428421475e-08	1.83187	0.733	0.472	0.000505292	1
ENAM	2.36321113543536e-12	1.828	0.748	0.292	4.65316272567222e-08	1
CDKN2D	4.3838213249568e-16	1.82192	0.885	0.472	8.63174418883993e-12	1
KLHDC4	1.04811454857971e-06	1.81497	0.649	0.425	0.0206374	1
MS4A4A	1.82250166408779e-06	1.81471	0.427	0.142	0.0358851	1
LRRC25	4.01671126343676e-10	1.80954	0.641	0.226	7.90890447770698e-06	1
PSD4	2.33563413730069e-14	1.80884	0.893	0.547	4.59886361634506e-10	1
TRAF3IP3	3.70552783153723e-17	1.80832	0.931	0.528	7.2961843002968e-13	1
SCAMP5	9.00026143509067e-12	1.80337	0.863	0.519	1.77215147656935e-07	1
CRYM-AS1	6.3780737473486e-08	1.79625	0.519	0.179	0.00125584	1
MMP23B	6.28795869670914e-09	1.79537	0.328	0.028	0.00012381	1
DAAM1	4.39032213249284e-19	1.79125	0.985	0.632	8.6445442788784e-15	1
GNPDA1	1.21821058198199e-06	1.78999	0.702	0.491	0.0239866	1
RP11-38J22.6	5.21756262648502e-24	1.78965	1	0.679	1.0273380811549e-19	1
C14orf159	7.24936823507128e-09	1.77661	0.702	0.34	0.00014274	1
hsa-mir-6080	3.55553567646431e-09	1.77369	0.634	0.292	7.00084974695822e-05	1
IQSEC1	7.30943732706366e-19	1.77197	0.985	0.764	1.43922820969883e-14	1
TULP4	7.31013261049017e-11	1.77108	0.885	0.66	1.43936511100551e-06	1
DENND6B	4.0903480532503e-07	1.7698	0.611	0.33	0.0080539	1
LILRA4	7.92714025424256e-19	1.76602	0.977	0.481	1.56085391606036e-14	1
CYP4V2	1.024152888674e-06	1.75362	0.496	0.189	0.0201656	1
SEMA4D	1.07832417196374e-14	1.74993	0.931	0.623	2.1232202945966e-10	1
CPED1	7.93488610718906e-09	1.74858	0.611	0.236	0.000156238	1
S100A4	9.09598306516973e-15	1.74258	0.962	0.566	1.79099906553192e-10	1
VIMP	1.47994385855122e-17	1.74103	0.985	0.906	2.91400945748735e-13	1
TRBJ2-3	4.14393137682412e-09	1.7343	0.405	0.075	8.15940088096669e-05	1
ITM2C	1.09281516781474e-33	1.72397	1	0.991	2.15175306542723e-29	1
SLC25A45	8.5520699290496e-07	1.72342	0.71	0.538	0.016839	1
C16orf93	3.01906199846386e-07	1.72185	0.496	0.208	0.00594453	1
CARD11	2.00155212231113e-20	1.71964	1	0.651	3.94105612883061e-16	1
IRF7	3.01261423346384e-24	1.7184	1	0.972	5.93183742569029e-20	1
UTRN	5.21113177423013e-17	1.71361	0.992	0.67	1.02607184634591e-12	1
RLTPR	7.02609343920412e-09	1.71137	0.595	0.208	0.000138344	1
SCARB2	1.81160673946439e-11	1.70373	0.893	0.604	3.56705367000539e-07	1
IL18R1	5.14151475361779e-07	1.70333	0.687	0.415	0.0101236	1
CXXC5	8.7081359051586e-19	1.69916	0.969	0.745	1.71463195972573e-14	1
BIK	1.52208109383979e-07	1.68922	0.672	0.34	0.00299698	1
UBALD2	2.3583337547934e-08	1.68627	0.656	0.33	0.000464356	1
CLN8	6.46459565385609e-18	1.68605	0.977	0.821	1.27287888424426e-13	1
PAG1	2.24160722425361e-15	1.68189	0.962	0.745	4.41372462455537e-11	1
SIVA1	3.94103281042687e-25	1.67943	1	0.925	7.7598936037305e-21	1
SCARB1	7.9747032464815e-08	1.67836	0.725	0.462	0.00157022	1
CD2AP	8.28078359104042e-17	1.67332	0.977	0.83	1.63048628907586e-12	1
HPS4	5.06156844790077e-08	1.67332	0.695	0.387	0.000996623	1
SP110	1.54126421839304e-17	1.66684	0.992	0.849	3.0347492460159e-13	1
IGJ	2.19089039112728e-26	1.6634	1	0.887	4.31386318012961e-22	1
TNFRSF21	5.954385838622e-18	1.66255	0.962	0.396	1.17241857162467e-13	1
CCDC183	2.59455270917996e-09	1.66069	0.336	0.028	5.10867428437533e-05	1
OBFC1	1.32259307065408e-10	1.6598	0.832	0.491	2.60418575611788e-06	1
ARHGAP4	1.73446440978179e-16	1.65897	0.962	0.613	3.41516042286034e-12	1
RNF166	2.44925563771817e-12	1.65476	0.931	0.67	4.82258435066707e-08	1
IL4R	9.75596089161087e-08	1.65397	0.786	0.604	0.00192095	1
TNK2	5.15274217815627e-10	1.6526	0.809	0.472	1.01457493487897e-05	1
HCST	5.90477615925436e-16	1.65215	0.962	0.5	1.16265042575718e-11	1
CD99	9.21295619711893e-20	1.64858	0.977	0.802	1.81403107521272e-15	1
CIB2	3.43510651047498e-10	1.64833	0.809	0.557	6.76372471912524e-06	1
ENDOG	8.6389202965103e-09	1.64689	0.847	0.689	0.0001701	1
ST3GAL4	4.81494537868214e-09	1.64534	0.58	0.198	9.48062745062513e-05	1
NUDT17	1.99369209939992e-06	1.64213	0.573	0.292	0.0392558	1
DSN1	1.2258709448136e-08	1.64169	0.771	0.547	0.000241374	1
GPR114	2.46264586692905e-15	1.63623	0.908	0.585	4.8489497119833e-11	1
LRBA	4.47830226280774e-07	1.62425	0.756	0.481	0.00881778	1
SEPT1	8.20658375050209e-09	1.61561	0.595	0.236	0.000161588	1
SGK223	7.69688179574255e-08	1.60487	0.71	0.377	0.00151552	1
ADAT3	7.64144449010287e-07	1.60026	0.641	0.387	0.015046	1
RMDN3	1.69733288021087e-09	1.59902	0.824	0.575	3.3420484411352e-05	1
RASAL3	4.98680204842636e-13	1.59816	0.924	0.557	9.81901323335151e-09	1
MAN1A1	1.60837999133821e-08	1.59293	0.817	0.519	0.00031669	1
ABRACL	1.35036597088901e-15	1.59086	0.954	0.651	2.65887059668046e-11	1
SNHG14	2.32483319678504e-08	1.58965	0.74	0.443	0.00045776	1
SLC12A7	5.22553996381178e-11	1.58646	0.87	0.519	1.02890881887454e-06	1
PLEKHA2	8.56347382913418e-08	1.5862	0.786	0.585	0.00168615	1
MIR4435-1HG	1.5150226436699e-06	1.58618	0.718	0.425	0.0298308	1
PTPN18	8.94877646850316e-13	1.5803	0.893	0.566	1.76201408664827e-08	1
SLC7A6	2.32810804816897e-12	1.57999	0.931	0.679	4.58404474684471e-08	1
SLC15A4	3.63107933372474e-23	1.57093	1	0.925	7.14959520810401e-19	1
IFNLR1	4.35357886843335e-12	1.56786	0.786	0.349	8.57219679194526e-08	1
MTG1	1.65228575087598e-07	1.55948	0.74	0.538	0.00325335	1
IDH3A	2.84287919918489e-21	1.55917	1	0.877	5.59762914319505e-17	1
ZNF791	1.12296144737379e-10	1.55288	0.878	0.538	2.21111108987899e-06	1
IGHJ2P	1.93176621475287e-14	1.54702	0.802	0.302	3.8036476768484e-10	1
CARHSP1	1.16728912374664e-09	1.5441	0.786	0.519	2.29839228465714e-05	1
TBC1D10C	5.35129331464215e-14	1.53887	0.939	0.651	1.05366965365304e-09	1
BAIAP2-AS1	1.55616326022721e-08	1.53874	0.756	0.481	0.000306409	1
CCDC88C	4.19425519890874e-08	1.53873	0.626	0.302	0.000825849	1
NUP210	5.5061331917744e-15	1.53723	0.969	0.651	1.08415762546038e-10	1
NREP	1.03080301765782e-09	1.52871	0.786	0.472	2.02965114176825e-05	1
LILRB4	4.32589434689141e-20	1.52859	0.985	0.858	8.51768596902919e-16	1
ARHGAP27	1.52433987148787e-16	1.52718	0.977	0.67	3.00142520695961e-12	1
NHLRC3	3.32862010570155e-09	1.52665	0.802	0.462	6.55405298812634e-05	1
HPCAL1	2.81481916314039e-07	1.52029	0.611	0.302	0.00554238	1
EPHB1	1.07966835998465e-13	1.50897	0.947	0.679	2.12586700080978e-09	1
STAP1	8.61500024916984e-12	1.50819	0.855	0.491	1.69629354906154e-07	1
TAGAP	6.12184373732602e-07	1.50774	0.618	0.311	0.0120539	1
INF2	3.18407280409957e-09	1.50515	0.84	0.585	6.26943935127205e-05	1
RILP	1.12796204303262e-08	1.50302	0.802	0.594	0.000222096	1
SERPINF1	5.11441045640344e-25	1.49864	1	1	1.00702741886584e-20	1
AHNAK2	4.39943798109353e-08	1.49735	0.733	0.415	0.000866249	1
PDCD4	4.21675612500142e-10	1.49505	0.901	0.698	8.3027928101278e-06	1
ITPR1	2.33419720086222e-10	1.48522	0.87	0.575	4.59603428849772e-06	1
CD164	1.84616916829707e-24	1.48346	1	0.972	3.63510709237693e-20	1
SH3GLB2	2.17780183243221e-06	1.48223	0.71	0.509	0.0428809	1
SHISA5	4.76391417853484e-12	1.48127	0.908	0.745	9.3801470175351e-08	1
FAM65B	2.90996481293774e-14	1.47934	0.931	0.632	5.72972071667441e-10	1
POLB	7.91103443555364e-18	1.47808	0.977	0.708	1.55768268036051e-13	1
HEATR5B	2.04481222809256e-08	1.46088	0.84	0.594	0.000402624	1
HRH2	4.87547260875552e-10	1.45778	0.916	0.604	9.59980556663962e-06	1
PIK3AP1	1.8056595470688e-18	1.456	0.992	0.689	3.55534364817848e-14	1
ITPR2	2.14165705623921e-12	1.45419	0.962	0.755	4.216922743735e-08	1
SLC35C1	2.91740152886572e-07	1.44899	0.687	0.425	0.00574436	1
TARBP1	2.01975554646588e-12	1.44838	0.939	0.632	3.97689867099132e-08	1
GALT	4.1331946294942e-07	1.44749	0.733	0.462	0.00813826	1
AC007381.2	1.52498681815879e-06	1.44698	0.603	0.321	0.030027	1
DUSP7	4.16608606851115e-09	1.4408	0.794	0.462	8.20302346889846e-05	1
DTNBP1	2.33872645798324e-08	1.43962	0.847	0.66	0.000460495	1
SLC1A5	3.97014152953399e-17	1.4394	0.992	0.726	7.81720867165243e-13	1
LAPTM5	4.56794111653725e-25	1.43251	1	0.858	8.99427605846185e-21	1
PPARA	2.95854661749366e-08	1.43094	0.664	0.321	0.000582538	1
SNAP29	1.24378301137648e-11	1.43023	0.916	0.811	2.4490087494003e-07	1
KCNAB2	3.2437607401184e-11	1.42591	0.893	0.632	6.38696489729313e-07	1
HHEX	9.59465411074162e-12	1.42499	0.855	0.491	1.88918739440503e-07	1
IFNAR2	5.90143094559947e-12	1.4236	0.977	0.792	1.16199175318854e-07	1
BAG1	1.37094759616004e-16	1.42303	0.977	0.764	2.69939581683911e-12	1
SLC44A2	4.59328449897546e-13	1.4208	0.977	0.83	9.04417717848268e-09	1
IFITM2	9.44279253541147e-09	1.4198	0.885	0.689	0.000185929	1
IRF8	8.41621844311712e-20	1.41552	1	0.915	1.65715341144976e-15	1
IGF2R	4.69959236354513e-12	1.41147	0.908	0.66	9.25349736382035e-08	1
ZDHHC21	2.71763144183515e-08	1.41033	0.679	0.358	0.000535102	1
IFI16	8.71364545714463e-16	1.41014	0.985	0.774	1.71571679051178e-11	1
CREB3L2	1.58606518201044e-09	1.40873	0.794	0.462	3.12296234337856e-05	1
MEF2C	2.60552553935008e-14	1.40818	0.985	0.811	5.1302797869803e-10	1
IGHJ3	1.08474398172406e-14	1.40544	0.832	0.321	2.13586090001467e-10	1
C9orf89	3.83322476605074e-09	1.40239	0.832	0.613	7.54761956435391e-05	1
ZDHHC4	9.05541180277866e-12	1.39808	0.908	0.745	1.78301058396712e-07	1
DHTKD1	1.24726494989331e-09	1.39755	0.931	0.717	2.45586468633993e-05	1
C2CD5	6.15979459461016e-07	1.39292	0.649	0.34	0.0121286	1
TGFBI	2.8036814813946e-17	1.39231	1	0.557	5.52044883686597e-13	1
ZMYND8	1.60324935094402e-07	1.39094	0.863	0.679	0.0031568	1
ARID3A	1.06142506504496e-07	1.39018	0.893	0.745	0.00208995	1
MGME1	2.09561687250441e-06	1.38743	0.74	0.519	0.0412627	1
ST6GALNAC4	5.15931159318959e-20	1.3785	1	0.792	1.01586845269903e-15	1
CISH	1.1084506983022e-10	1.37573	0.885	0.736	2.18253942495703e-06	1
ZER1	2.04607859811625e-12	1.37091	0.924	0.755	4.02872875969089e-08	1
CD38	2.00302799567665e-06	1.36962	0.611	0.321	0.0394396	1
NADK	1.01880779037083e-19	1.36443	1	0.896	2.00603253924016e-15	1
TNRC6B	7.74928897514379e-10	1.35903	0.954	0.783	1.52583499920581e-05	1
OXR1	1.7127519592283e-07	1.35526	0.832	0.679	0.00337241	1
TATDN3	4.17928615584573e-07	1.35514	0.863	0.689	0.00822901	1
PLP2	3.93896280966035e-19	1.34925	1	0.774	7.75581777222123e-15	1
PPP1R14B	1.11412882199487e-19	1.34893	1	0.915	2.1937196505079e-15	1
UBE2J1	2.00067292950888e-18	1.34376	1	0.896	3.93932499820298e-14	1
CBX4	8.84768834345235e-08	1.34329	0.618	0.311	0.00174211	1
RABGAP1L	1.90018362598227e-12	1.34173	0.977	0.896	3.74146155955908e-08	1
LPIN1	7.93972653711523e-09	1.34105	0.893	0.67	0.000156333	1
LILRB1	8.44124726925746e-07	1.33736	0.725	0.415	0.0166208	1
TRPM2	2.97691936889327e-10	1.33673	0.863	0.491	5.86155423735085e-06	1
S1PR4	2.9918490423968e-12	1.3363	0.908	0.519	5.89095076447931e-08	1
AIDA	5.31367496814349e-07	1.33624	0.702	0.387	0.0104626	1
KAT2A	1.49620496542288e-07	1.33614	0.656	0.34	0.00294603	1
PCMTD1	9.10824653253781e-08	1.3293	0.817	0.575	0.00179341	1
ZDHHC17	1.60711329512637e-13	1.32249	1	0.868	3.16440607810382e-09	1
SEC61A2	1.79224829639364e-06	1.31779	0.786	0.547	0.0352894	1
GUK1	2.93476266845292e-18	1.31573	0.992	0.991	5.77854769418381e-14	1
RCSD1	8.88146945795384e-12	1.31329	0.939	0.557	1.74876133627111e-07	1
C9orf142	4.7800763379787e-13	1.31252	0.977	0.887	9.41197030948005e-09	1
VEZF1	4.64132114898289e-09	1.31219	0.908	0.689	9.13876134234731e-05	1
ACN9	1.99456672409039e-09	1.31215	0.824	0.528	3.92730187973397e-05	1
PIK3CD	1.50202679302977e-16	1.30978	0.992	0.887	2.95749075547562e-12	1
TAX1BP3	3.14309909258956e-07	1.30804	0.817	0.755	0.00618876	1
DGKZ	4.07838819090179e-08	1.30738	0.908	0.792	0.000803035	1
PTPRS	2.04257954930539e-18	1.30708	1	0.981	4.02183913258231e-14	1
KDM3A	2.38296721767849e-06	1.30518	0.802	0.604	0.0469206	1
ATP2B4	7.40787207716125e-10	1.30455	0.878	0.519	1.45861001199305e-05	1
KCTD12	1.35161074438487e-06	1.30293	0.687	0.415	0.0266132	1
S100PBP	2.60374516917761e-08	1.2978	0.878	0.67	0.000512677	1
TRAM1	3.69507055208857e-16	1.2973	0.977	0.953	7.2755939170624e-12	1
TRAF4	1.46245424057359e-11	1.29452	0.924	0.623	2.87957239968941e-07	1
HIGD1A	5.64772887817716e-25	1.29277	0.992	0.981	1.11203781611308e-20	1
HM13	3.32572473697403e-14	1.29095	0.985	0.84	6.54835200710188e-10	1
SAMD9	1.32331011922069e-06	1.28808	0.802	0.594	0.026056	1
CYTH4	3.94484819068578e-13	1.28711	0.992	0.698	7.7674060874603e-09	1
GTF3A	6.48990187931516e-19	1.28119	0.992	0.887	1.27786168003715e-14	1
COMMD6	3.50017040641394e-16	1.27735	1	0.953	6.89183553022905e-12	1
CRIM1	4.23058821179306e-10	1.2743	0.87	0.575	8.33002818902054e-06	1
CHCHD10	9.72353865845616e-10	1.26629	0.672	0.292	1.91456476185002e-05	1
CHD9	6.21114180551391e-15	1.25947	0.992	0.915	1.22297382150569e-10	1
SEL1L3	1.73527719088904e-14	1.2591	0.992	0.943	3.41676078886052e-10	1
KRI1	7.65219832896123e-08	1.25898	0.893	0.698	0.00150672	1
C11orf24	6.63613259142961e-07	1.25772	0.817	0.632	0.0130665	1
TUBG1	2.27836517237029e-09	1.25565	0.924	0.745	4.4861010243971e-05	1
MDFIC	3.6015839372205e-17	1.25377	1	0.83	7.09151877238716e-13	1
MTMR1	5.45617631771201e-08	1.25266	0.893	0.689	0.00107432	1
FUT7	3.25196440815911e-08	1.25245	0.847	0.67	0.000640312	1
IVD	4.06674835423892e-13	1.25232	0.977	0.849	8.00742750949644e-09	1
ARHGAP15	1.7735272645181e-12	1.25196	0.985	0.792	3.49207518383613e-08	1
CTSC	6.36800831953724e-15	1.25115	1	1	1.25386083811688e-10	1
FAM26F	2.02707637966863e-06	1.25103	0.542	0.255	0.0399131	1
CCDC14	2.2286117822444e-06	1.24404	0.779	0.594	0.0438814	1
OGT	1.16432299517596e-15	1.24234	1	0.915	2.29255197750147e-11	1
IL16	2.20409336731287e-10	1.24044	0.924	0.566	4.33985984023904e-06	1
CD4	2.62513939417227e-16	1.23846	0.985	0.792	5.1688994671252e-12	1
CARD8	5.9861986543965e-07	1.23434	0.885	0.66	0.0117868	1
ERP29	2.57614651794849e-20	1.23388	1	0.925	5.07243249384058e-16	1
CRIP1	1.94761461966062e-09	1.23101	0.817	0.538	3.83485318611176e-05	1
VAV1	2.78094350180182e-08	1.22862	0.84	0.491	0.000547568	1
TMEM141	3.21876218900541e-08	1.22787	0.855	0.745	0.000633774	1
MAGED1	1.42989366559843e-10	1.22586	0.908	0.623	2.81546062756332e-06	1
TM7SF3	7.43037118262573e-08	1.22276	0.84	0.538	0.00146304	1
MIA3	7.4104700465944e-09	1.22151	0.939	0.811	0.000145912	1
TMEM109	2.85039819076371e-14	1.2209	0.954	0.915	5.61243403761374e-10	1
LHFPL2	8.43372715143363e-07	1.22064	0.847	0.613	0.016606	1
CD3EAP	1.60784095157901e-06	1.22019	0.588	0.283	0.0316584	1
USP15	2.44927502461226e-12	1.21159	1	0.802	4.82262252346153e-08	1
GALK1	4.90636350420367e-07	1.21109	0.733	0.443	0.00966063	1
SH2D3C	1.21460966702887e-11	1.21072	0.969	0.868	2.39156643437985e-07	1
APP	1.66088749989408e-09	1.20845	0.954	0.783	3.27028748729144e-05	1
NPC2	4.82164182131461e-17	1.20227	1	0.972	9.49381274616847e-13	1
KCNK17	1.31292719615545e-10	1.20059	0.885	0.472	2.58515364923007e-06	1
UCK2	3.2755324745194e-08	1.19969	0.893	0.745	0.000644952	1
ADA	7.35780884784691e-15	1.19925	0.985	0.821	1.44875256214106e-10	1
TASP1	2.36734164374375e-06	1.19898	0.733	0.472	0.046613	1
STAT2	1.33591154474003e-07	1.19804	0.924	0.726	0.00263041	1
AFF3	5.71487286888145e-09	1.19442	0.908	0.736	0.000112526	1
SNHG7	4.08351947362442e-07	1.19152	0.824	0.66	0.00804045	1
NFATC1	2.16971309876435e-06	1.1912	0.649	0.358	0.0427217	1
TIMM13	1.37699428376397e-15	1.18882	0.985	0.906	2.71130174473126e-11	1
QDPR	4.67793251900885e-07	1.18679	0.771	0.566	0.00921085	1
TNFRSF14	9.74416697203085e-08	1.18663	0.817	0.5	0.00191863	1
GAS6	2.95959489889676e-18	1.18565	1	0.991	5.82744235592773e-14	1
XPNPEP1	2.2618793203674e-07	1.18308	0.863	0.783	0.00445364	1
AHI1	4.50400629222665e-08	1.1826	0.901	0.821	0.000886839	1
SCAMP4	4.17236636295675e-09	1.17538	0.947	0.83	8.21538936866185e-05	1
MMP23A	8.86280416102161e-08	1.17476	0.344	0.057	0.00174509	1
CNPY3	7.09421924761002e-24	1.17374	1	0.981	1.39685176985441e-19	1
C18orf8	1.53617331790715e-10	1.17216	0.931	0.811	3.02472526295918e-06	1
TMEM59	1.25587865870903e-21	1.17133	0.992	0.981	2.47282507899807e-17	1
RNF213	1.37244785702177e-09	1.16712	0.985	0.953	2.70234983047586e-05	1
SPN	6.52940605531179e-10	1.16665	0.962	0.708	1.28564005229089e-05	1
DCAF12	3.93142604905123e-07	1.1662	0.679	0.34	0.00774098	1
SLC38A10	5.81969469256663e-07	1.16589	0.908	0.858	0.011459	1
LINC00152	2.13125686411199e-06	1.16566	0.763	0.472	0.0419644	1
DMXL1	9.02377070350156e-07	1.1565	0.947	0.849	0.0177678	1
DMXL2	1.88496182614297e-06	1.15503	0.87	0.651	0.0371149	1
MDM4	3.95086740685903e-09	1.15162	0.954	0.792	7.77925792410543e-05	1
OFD1	2.34521170145883e-12	1.15136	0.985	0.877	4.61772184017244e-08	1
RP3-455J7.4	4.65968643821872e-10	1.14838	0.771	0.387	9.17492259685266e-06	1
CD37	3.92579466510855e-18	1.14742	1	0.906	7.72988969559874e-14	1
RAP1GAP2	1.0442775410834e-07	1.14738	0.71	0.358	0.00205618	1
CTSD	9.53031626757882e-15	1.14675	1	0.896	1.87651927308627e-10	1
APBB1IP	9.31990571204888e-13	1.14462	0.985	0.717	1.83508943470242e-08	1
EVI2B	2.0077673135133e-11	1.14399	0.969	0.66	3.9532938403077e-07	1
PRKCB	5.28675380598103e-18	1.143	1	0.877	1.04096182439767e-13	1
ATAD1	1.43737706439635e-06	1.14202	0.802	0.651	0.028302	1
STAMBPL1	7.31288040650944e-09	1.14087	0.863	0.481	0.000143991	1
TMEM19	3.99117119565472e-08	1.13927	0.885	0.698	0.000785862	1
KIAA1551	9.85202818637401e-08	1.1292	0.931	0.896	0.00193986	1
MNAT1	1.17031219928919e-06	1.12868	0.863	0.67	0.0230434	1
MARCH2	8.321687500826e-07	1.1269	0.855	0.679	0.0163854	1
VEGFB	4.03777760259683e-15	1.12243	1	0.925	7.95038409951316e-11	1
TACC1	5.78378877803604e-14	1.12216	1	0.896	1.1388280103953e-09	1
SYS1	3.47569928803952e-08	1.12115	0.893	0.679	0.000684365	1
CD53	6.35964040187435e-17	1.11562	1	0.755	1.25221319512906e-12	1
BCL11A	1.02698051012613e-15	1.11559	1	0.896	2.02212462443836e-11	1
TCIRG1	2.77675108738719e-12	1.11438	0.985	0.953	5.46742289106537e-08	1
MAPRE2	2.30061344947846e-08	1.11339	0.901	0.613	0.000452991	1
HERPUD1	4.29562732666296e-15	1.1106	1	0.972	8.45809020619937e-11	1
CCDC85B	2.55636554497555e-10	1.10127	0.939	0.802	5.03348375805686e-06	1
MLXIP	1.24693110885646e-06	1.10098	0.893	0.651	0.0245521	1
CDK2AP2	6.37905687372541e-12	1.09465	0.962	0.925	1.25603629843653e-07	1
BCL7A	1.02984550217588e-09	1.09203	0.977	0.858	2.02776579378432e-05	1
IQGAP2	2.52105177932302e-12	1.09169	0.977	0.792	4.96395095348702e-08	1
BIN2	1.25493295006396e-12	1.09133	0.985	0.67	2.47096297867594e-08	1
ANKRD36C	4.08423524340003e-07	1.0856	0.962	0.84	0.00804186	1
ARHGAP25	1.05014209614035e-09	1.07984	0.931	0.613	2.06772978730036e-05	1
MPG	1.11225869749352e-09	1.07969	0.931	0.802	2.19003737536474e-05	1
AHCY	1.39801492877821e-07	1.07966	0.901	0.679	0.00275269	1
SEL1L	2.17472155529083e-06	1.07937	0.878	0.66	0.0428203	1
CTNS	1.98910275653098e-08	1.07184	0.916	0.802	0.000391654	1
NANS	3.84022931807637e-09	1.07117	0.885	0.755	7.56141152729238e-05	1
CCDC109B	5.03866816301285e-08	1.06839	0.84	0.538	0.000992114	1
DOCK8	2.15212483184142e-08	1.06802	0.939	0.764	0.000423753	1
NUP160	1.66237382357224e-06	1.06718	0.916	0.802	0.0327321	1
GPATCH11	1.0393739318086e-07	1.06626	0.924	0.708	0.00204653	1
TM9SF2	1.95545530413209e-14	1.06613	1	0.981	3.85029149383609e-10	1
DHRS7	2.21432146466348e-12	1.06526	0.992	0.849	4.35999896392239e-08	1
ZNF706	1.31997139904797e-16	1.0638	1	0.868	2.59902368472545e-12	1
FCHSD2	1.61219262916419e-14	1.06356	1	0.981	3.17440728682429e-10	1
CDYL	9.76963975578015e-10	1.06288	0.947	0.821	1.92364206791311e-05	1
P2RY14	1.34865217796612e-10	1.06033	0.985	0.764	2.65549613841529e-06	1
SETX	3.57951485358894e-12	1.05741	0.992	0.887	7.04806474671662e-08	1
TMEM179B	5.22717573205461e-13	1.05726	0.977	0.943	1.02923090164155e-08	1
VPS13D	1.06719909403528e-06	1.05654	0.939	0.783	0.0210132	1
SYK	1.71074916119507e-14	1.05274	1	0.962	3.36846509839309e-10	1
SFT2D2	1.78111821828121e-11	1.05088	0.992	0.915	3.5070217717957e-07	1
RPS6KA4	6.99202708696221e-14	1.05087	0.985	0.925	1.37673013342286e-09	1
RNF11	1.19483857187379e-08	1.05043	0.931	0.858	0.000235264	1
ADRBK1	9.18786306488953e-13	1.04859	0.977	0.934	1.80909023747675e-08	1
RBM26	9.89323391708784e-08	1.0362	0.931	0.783	0.00194798	1
KIAA0930	1.30727891632021e-10	1.03311	0.985	0.783	2.57403218623449e-06	1
TCF4	4.00185531533898e-23	1.03262	1	1	7.87965311590244e-19	1
ACAP1	3.42614717371202e-10	1.03149	0.992	0.84	6.74608378503897e-06	1
LIME1	2.23222200145056e-09	1.02618	0.366	0.038	4.39524512085616e-05	1
RBCK1	4.35182069016001e-07	1.02508	0.916	0.887	0.00856873	1
LGALS8	2.53417340571519e-06	1.01997	0.84	0.557	0.0498979	1
SP100	1.1945388391713e-10	1.01993	0.992	0.906	2.35204697432828e-06	1
NTAN1	2.95304470378643e-07	1.01411	0.847	0.66	0.00581455	1
SEC63	1.71336181647855e-08	1.01273	0.939	0.774	0.000337361	1
SPCS1	3.49034039096741e-20	1.01018	1	1	6.87248022981483e-16	1
STK10	5.36972272040421e-08	1.00862	0.924	0.632	0.0010573	1
CTD-3092A11.1	5.67222287145243e-07	1.00229	0.748	0.434	0.0111686	1
STRBP	6.78686262390412e-07	1.00088	0.977	0.887	0.0133633	1
CLEC10A	9.24352672418694e-21	8.26527	0.489	0.016	1.82005041199241e-16	2
IL1B	2.11765550777282e-14	6.60292	0.34	0.011	4.16966369480468e-10	2
CYP1B1	2.46289421373038e-20	6.37947	0.532	0.032	4.84943870683512e-16	2
AGPAT9	3.18201998501336e-27	5.32241	0.638	0.021	6.26539735049131e-23	2
RGCC	3.69449233976024e-24	4.98074	0.745	0.095	7.27445541698791e-20	2
GPR82	5.82908954144643e-25	4.97064	0.723	0.074	1.1477477307108e-20	2
AXL	1.28900042931348e-26	4.91941	0.766	0.079	2.53804184531823e-22	2
STEAP4	1.95396484960793e-10	4.80429	0.255	0.011	3.84735678887802e-06	2
UBASH3B	2.66833592901483e-23	4.78866	0.66	0.058	5.2539534442302e-19	2
ABCB4	9.8595970225561e-18	4.6685	0.362	0	1.9413546537413e-13	2
PHLDA2	1.77932231833674e-13	4.4894	0.298	0.005	3.50348564480505e-09	2
FGL2	3.58485095883662e-28	4.4805	0.957	0.232	7.0585715379493e-24	2
SLC37A2	4.01284300487658e-18	4.46697	0.511	0.037	7.90128787660198e-14	2
LTA	5.13665864067685e-16	4.26715	0.809	0.274	1.01140808634927e-11	2
ADORA2B	2.74409124904096e-12	4.26482	0.298	0.011	5.40311566936165e-08	2
ACPP	3.03738562447489e-14	4.26388	0.34	0.011	5.98061229459106e-10	2
SLC8A1	3.36055072968979e-24	4.18108	0.638	0.037	6.6169243867592e-20	2
VDR	2.05013783001706e-11	4.12621	0.255	0.005	4.0367213873036e-07	2
LPCAT2	5.90745230819948e-22	3.91417	0.702	0.079	1.16317735948448e-17	2
MRC1L1	1.17295646258678e-14	3.90633	0.596	0.111	2.30955127483336e-10	2
ANXA1	4.95569132437472e-12	3.89945	0.447	0.063	9.75775621769382e-08	2
UPP1	1.23929701979121e-09	3.86499	0.255	0.016	2.44017583196889e-05	2
MRC1	3.75500141806941e-15	3.81712	0.574	0.095	7.39359779217868e-11	2
CLEC7A	1.69164198174169e-19	3.80956	0.702	0.116	3.33084306204939e-15	2
SH2B2	1.9068013399595e-15	3.79249	0.511	0.058	3.75449183838026e-11	2
ALOX5	7.26671027075329e-21	3.73835	0.745	0.111	1.43081525231132e-16	2
C20orf197	2.00767358492114e-12	3.68525	0.298	0.011	3.95310928870972e-08	2
GSAP	3.17069185201356e-19	3.67428	0.617	0.068	6.24309225661471e-15	2
CLEC12A	6.64774911476037e-11	3.62385	0.319	0.026	1.30894180069632e-06	2
FILIP1L	6.00254876711423e-08	3.56478	0.426	0.111	0.0011819	2
TIMP1	4.15586711675251e-13	3.5567	0.489	0.068	8.18290235288569e-09	2
MUC1	5.14608285932817e-21	3.49537	0.638	0.058	1.01326371500172e-16	2
CXCL16	5.88062120961437e-18	3.48079	0.809	0.247	1.15789431617307e-13	2
PDLIM7	7.52192786878367e-18	3.3595	0.681	0.111	1.4810675973635e-13	2
ABI3	3.73064330323969e-23	3.32764	0.915	0.247	7.34563666407894e-19	2
SLC16A1	1.24845578324701e-12	3.30914	0.489	0.074	2.45820943721336e-08	2
CX3CR1	4.80818572364319e-20	3.27304	0.809	0.174	9.46731768985344e-16	2
CA2	6.5075574499477e-10	3.2465	0.319	0.032	1.2813380618947e-05	2
RAB32	2.12820543572695e-20	3.24475	0.894	0.279	4.19043650294637e-16	2
LILRA2	6.23252160059946e-09	3.23375	0.383	0.074	0.000122718	2
IFI30	7.22420487094339e-12	3.21727	0.574	0.132	1.42244593908875e-07	2
CD19	1.78201900957497e-06	3.19321	0.277	0.053	0.035088	2
DOK2	2.44114078802552e-15	3.1607	0.574	0.079	4.80660621162224e-11	2
SIGLEC10	2.19908442466791e-13	3.12753	0.447	0.047	4.32999723217112e-09	2
CPNE5	1.15406130477907e-08	3.11642	0.255	0.021	0.000227235	2
SCIMP	2.86062746217173e-12	3.0942	0.404	0.042	5.63257547301614e-08	2
CXCR2	9.37223685047332e-10	3.0855	0.383	0.058	1.8453934358582e-05	2
GPR35	3.54360125912053e-13	3.07482	0.511	0.079	6.97735087920832e-09	2
IPCEF1	1.62255225102008e-15	3.00663	0.638	0.111	3.19480538225853e-11	2
CD72	1.44870390780329e-11	3.00224	0.66	0.205	2.85249799446468e-07	2
OSCAR	1.6503509826401e-12	2.995	0.468	0.063	3.24954108481835e-08	2
GAS2L3	4.88283052353416e-11	2.96579	0.362	0.037	9.61429330083876e-07	2
FGR	1.13717813288937e-19	2.96128	0.851	0.211	2.23910374365917e-15	2
ASB2	1.10263176819686e-16	2.95752	0.574	0.063	2.17108195157962e-12	2
KLF4	5.07160870923519e-16	2.95352	0.745	0.179	9.98599754848408e-12	2
PHOSPHO1	1.67874328458332e-10	2.94384	0.255	0.011	3.30544552734455e-06	2
S100A10	7.08288009207478e-19	2.91462	0.979	0.637	1.39461909012952e-14	2
METRNL	4.25461508193758e-17	2.91205	0.936	0.437	8.3773370963351e-13	2
CD33	3.08233699516854e-13	2.855	0.638	0.142	6.06912154348686e-09	2
TRPM4	6.18300166301173e-17	2.8405	0.766	0.168	1.21743302744701e-12	2
MS4A7	1.07383291030401e-19	2.83017	0.723	0.095	2.1143770003886e-15	2
CTD-2547L24.3	5.0999218511884e-11	2.82512	0.532	0.121	1.004174612499e-06	2
LYZ	2.16844671143017e-19	2.82222	0.936	0.263	4.26967157480601e-15	2
SPRY2	9.49177812272421e-09	2.80139	0.277	0.026	0.000186893	2
SLC8A1-AS1	4.82406209076596e-09	2.76918	0.298	0.032	9.49857825671818e-05	2
SH3RF1	3.38250408458785e-11	2.74639	0.383	0.042	6.66015054255348e-07	2
NLRC4	1.47695924950103e-06	2.72888	0.34	0.084	0.0290813	2
CAMSAP2	1.83641109327952e-09	2.72689	0.34	0.042	3.61589344266738e-05	2
GLUL	1.41357321511425e-12	2.70221	0.851	0.395	2.78332566055996e-08	2
GNGT2	4.67818650791352e-12	2.70137	0.532	0.095	9.21134923408172e-08	2
RP6-99M1.2	2.48763218645866e-09	2.69527	0.277	0.021	4.8981477751371e-05	2
RP11-848G14.5	2.37281607898423e-08	2.67742	0.34	0.058	0.000467207	2
APOBR	3.11443784930162e-20	2.67735	0.957	0.321	6.13232812527489e-16	2
CDC42EP3	9.92290212909863e-08	2.6768	0.319	0.053	0.00195382	2
ADAM15	1.25000471297916e-10	2.66817	0.553	0.137	2.46125927985596e-06	2
HCAR1	3.35995065339379e-12	2.64592	0.511	0.089	6.61574283653237e-08	2
SLC35E4	6.85906604588453e-07	2.63071	0.255	0.037	0.0135055	2
ANXA2	2.92028826351286e-22	2.60506	1	0.768	5.75004759085683e-18	2
RP11-798K3.3	1.06264373317498e-14	2.60394	0.298	0	2.09234551062153e-10	2
EFNB1	1.42048728137826e-10	2.6018	0.383	0.047	2.79693945703379e-06	2
MFI2	2.995132976202e-13	2.59838	0.489	0.063	5.89741683014173e-09	2
NGFR	1.29584719359584e-06	2.58633	0.277	0.047	0.0255152	2
RP11-240E2.2	1.26805557929729e-15	2.5796	0.66	0.121	2.49680143563635e-11	2
RASAL2	8.00816755186899e-14	2.56479	0.447	0.042	1.576808190963e-09	2
AC009005.2	7.03236856645705e-13	2.53167	0.426	0.042	1.38467337073539e-08	2
ARHGAP5-AS1	1.39829390469591e-08	2.53039	0.255	0.021	0.000275324	2
LMNA	6.35473085141349e-19	2.52592	1	0.663	1.25124650464332e-14	2
ANXA2P2	3.05334521021193e-15	2.51836	0.872	0.468	6.01203671890728e-11	2
CPVL	2.27404973907753e-11	2.51435	0.468	0.074	4.47760393624365e-07	2
CYP2S1	1.43134549283196e-17	2.48778	0.851	0.216	2.81831927538612e-13	2
CD151	1.98171853003972e-13	2.47378	0.638	0.137	3.9020037856482e-09	2
NCR3	7.07840191634271e-09	2.46214	0.298	0.032	0.000139374	2
CTD-2047H16.4	8.74785461261953e-09	2.44131	0.468	0.111	0.000172245	2
CLEC4A	3.85942784984011e-14	2.44111	0.872	0.421	7.59921343633518e-10	2
KCTD17	1.02707517134284e-14	2.41714	0.596	0.095	2.02231101237405e-10	2
PSTPIP2	9.18604624405295e-10	2.41015	0.745	0.321	1.80873250545403e-05	2
DMWD	1.16681204960104e-17	2.38933	0.702	0.105	2.29745292566445e-13	2
TM6SF1	5.93075987270606e-15	2.38735	0.702	0.158	1.16776661893582e-10	2
IL4I1	1.13497966999045e-17	2.36892	0.979	0.511	2.23477497021119e-13	2
CST7	4.79910641335099e-14	2.36882	0.702	0.184	9.44944052788809e-10	2
HMGB3	2.07890453833615e-06	2.36675	0.319	0.068	0.0409336	2
RIN3	1.12931770670823e-11	2.35047	0.617	0.153	2.2236265645085e-07	2
ITGB2-AS1	4.41537028490975e-13	2.33782	0.596	0.111	8.6938640909873e-09	2
PDE4A	3.04840454298186e-13	2.33451	0.723	0.189	6.00230854513128e-09	2
LMO2	7.15432654602923e-18	2.32814	0.83	0.211	1.40868689691316e-13	2
JHDM1D-AS1	2.04092088142907e-09	2.32546	0.383	0.058	4.01857321553384e-05	2
RP11-23P13.6	4.33866731727592e-11	2.31916	0.532	0.1	8.54283594771628e-07	2
SLA	2.20946361153548e-10	2.22911	0.723	0.247	4.35043385111335e-06	2
GGTA1P	1.9067103652344e-10	2.21419	0.511	0.1	3.75431270914654e-06	2
AP001007.1	1.20550543925942e-16	2.20961	0.511	0.042	2.3736402099018e-12	2
PMAIP1	3.86183244737532e-11	2.19509	0.702	0.2	7.60394808888201e-07	2
AIF1	1.71941642052503e-17	2.188	1	0.637	3.38553093201378e-13	2
ANXA2P1	3.00496374098006e-07	2.17564	0.34	0.074	0.00591677	2
RNU4-62P	1.58759826018871e-07	2.1699	0.468	0.132	0.00312598	2
PTPLA	4.42748116099802e-07	2.166	0.277	0.042	0.00871771	2
NT5DC2	9.95207953687938e-11	2.16431	0.553	0.126	1.95956446081155e-06	2
ZBTB7B	1.60220818859805e-14	2.15494	0.766	0.2	3.15474792334956e-10	2
CLIP4	1.60432475763328e-08	2.14067	0.489	0.121	0.000315892	2
CTSV	3.8923209225847e-08	2.13744	0.362	0.063	0.000766398	2
BAG2	3.88831202983721e-07	2.13636	0.362	0.079	0.00765609	2
RNF24	7.27305902309418e-12	2.13503	0.787	0.263	1.43206532164724e-07	2
MYOF	1.87606775695265e-15	2.13356	0.894	0.316	3.69397741343977e-11	2
BCL6	1.62664803504152e-15	2.10545	0.915	0.326	3.20286998099676e-11	2
EHD4	5.71500626172527e-13	2.09891	0.83	0.332	1.12528473293371e-08	2
LATS2	6.95141614104752e-07	2.09263	0.34	0.074	0.0136873	2
PUS7	1.98025873886207e-06	2.07856	0.298	0.058	0.0389913	2
RP11-25K19.1	1.98990165103488e-11	2.07719	0.426	0.053	3.91811635088768e-07	2
ENTPD1	2.78621860543569e-14	2.0644	0.957	0.495	5.48606443410287e-10	2
TUBA4A	1.14628847625018e-11	2.05455	0.745	0.237	2.2570420097366e-07	2
SIGLEC6	3.34693410348711e-14	2.04301	0.936	0.447	6.59011324976611e-10	2
MPZL3	4.26359292926693e-10	2.03418	0.681	0.242	8.39501447772658e-06	2
CD80	1.96567931726184e-12	2.0096	0.83	0.337	3.87042257568857e-08	2
TCTN3	2.62806575775397e-13	2.00332	0.957	0.563	5.17466147701757e-09	2
C15orf38	1.64973129339775e-07	1.98868	0.511	0.153	0.00324832	2
TOX	9.82514794088074e-15	1.97596	0.426	0.026	1.93457162955942e-10	2
SLC4A3	3.45036518185789e-13	1.96942	0.872	0.321	6.79376904307819e-09	2
GPR171	2.55597237914661e-08	1.95331	0.702	0.321	0.000503271	2
CSTB	9.04480295101935e-14	1.94465	0.979	0.658	1.78092170105571e-09	2
HCK	2.29753592457021e-17	1.93868	1	0.663	4.52384823547874e-13	2
HOMER2	6.69284307626961e-10	1.93864	0.702	0.253	1.31782080171749e-05	2
AC083949.1	1.4011344178741e-10	1.93571	0.723	0.253	2.7588336687941e-06	2
SIGLEC9	1.06119211979905e-06	1.92477	0.426	0.121	0.0208949	2
PRKD2	9.76782600128779e-10	1.92325	0.617	0.174	1.92328493965357e-05	2
VASP	5.89281625654608e-14	1.91631	1	0.695	1.16029552091392e-09	2
CST3	3.97805627947963e-15	1.90685	1	0.879	7.8327928142954e-11	2
LAT2	3.17013085956764e-09	1.90547	0.532	0.137	6.24198766248869e-05	2
CAPN2	1.64539708080123e-08	1.90005	0.553	0.168	0.000323979	2
FAM105A	1.21403253390185e-16	1.89984	1	0.679	2.39043005925275e-12	2
NT5C3B	3.40333407444823e-10	1.8991	0.617	0.163	6.70116479258856e-06	2
SLC2A3	4.31026265590016e-08	1.88496	0.723	0.295	0.000848691	2
FAM220A	8.1802703260728e-07	1.88397	0.681	0.342	0.016107	2
GLRX2	6.42369318024786e-09	1.8703	0.66	0.253	0.000126483	2
CBL	3.53673113643895e-12	1.85653	0.936	0.568	6.9638236076483e-08	2
GPR68	2.92354719047749e-14	1.84736	0.894	0.363	5.75646441805018e-10	2
HAVCR2	6.92946684505916e-11	1.84347	0.702	0.221	1.36441202179215e-06	2
CD5	7.58730245432742e-10	1.84276	0.638	0.2	1.49393985325707e-05	2
FAM129A	2.3019741272767e-13	1.83258	0.957	0.647	4.53258705660783e-09	2
MMRN1	3.13194869494208e-08	1.83253	0.489	0.126	0.000616681	2
RP11-383H13.1	1.12715169648687e-09	1.82727	0.511	0.111	2.21936169038265e-05	2
NUMBL	4.77908942440899e-07	1.81459	0.426	0.105	0.00941003	2
AC026806.2	1.35124205718736e-06	1.80474	0.426	0.116	0.026606	2
KCNK6	2.4915324713123e-11	1.80373	0.809	0.305	4.90582743601392e-07	2
PPT1	3.34336456920481e-13	1.8026	0.957	0.732	6.58308483676427e-09	2
AC016734.2	6.48923107812307e-10	1.79318	0.851	0.447	1.27772959928243e-05	2
CACYBPP2	7.26092679192354e-07	1.77614	0.681	0.337	0.0142968	2
ARFIP1	5.93194682770166e-11	1.7732	0.723	0.226	1.16800033037446e-06	2
IGFBP7	1.80567871545652e-11	1.76945	0.638	0.158	3.55538139073389e-07	2
LRRC8C	1.01715465363331e-09	1.76862	0.745	0.289	2.00277751300398e-05	2
SLC9B2	3.01699324913043e-07	1.76261	0.426	0.105	0.00594046	2
LONRF1	1.5556270103131e-08	1.74523	0.766	0.358	0.000306303	2
PLOD3	3.6040527598038e-11	1.74506	0.957	0.579	7.09637988405368e-07	2
AKAP6	8.43166801075407e-08	1.73769	0.468	0.121	0.0016602	2
CPQ	9.53962702245241e-09	1.73634	0.574	0.168	0.000187835	2
FBXO45	1.79079522701034e-08	1.73396	0.702	0.284	0.000352608	2
CD2	1.76512171380662e-08	1.73076	0.574	0.184	0.000347552	2
FAM102B	9.16966887539586e-08	1.72438	0.404	0.084	0.00180551	2
FNIP2	7.33643849354037e-07	1.71806	0.638	0.295	0.0144454	2
DCBLD1	1.9568349305125e-06	1.7157	0.532	0.2	0.0385301	2
NDFIP2	8.02170368085259e-08	1.71148	0.574	0.179	0.00157947	2
AHR	1.71007278040486e-08	1.71069	0.851	0.432	0.000336713	2
RAB24	1.55952943498168e-07	1.70256	0.787	0.363	0.00307071	2
GPR146	3.46479327425373e-11	1.69878	0.894	0.395	6.82217795700559e-07	2
GNG10	2.25151048326454e-08	1.68643	0.787	0.405	0.000443322	2
TUBA1A	1.76202294688614e-14	1.67984	1	0.953	3.46942318241881e-10	2
NCF2	1.35688865089016e-08	1.67581	0.851	0.468	0.000267171	2
LST1	1.39095139208122e-16	1.66739	1	0.784	2.73878329100793e-12	2
SLC25A13	1.22478723016932e-12	1.6669	0.894	0.4	2.41160605620339e-08	2
LIMS1	1.76573063779531e-10	1.66615	0.915	0.426	3.47672362581897e-06	2
PTPN12	1.3120028112386e-09	1.66004	0.766	0.332	2.58333353532881e-05	2
TPMT	1.24811156851652e-10	1.65977	0.936	0.5	2.45753167840904e-06	2
CDK14	2.29616458675801e-10	1.65144	0.447	0.068	4.52114807132651e-06	2
COTL1	6.63654503267684e-14	1.651	1	0.684	1.30673571693407e-09	2
MYO1C	8.52609169284318e-13	1.64636	0.915	0.337	1.67878745432082e-08	2
NAAA	1.23177187456102e-16	1.64303	1	0.811	2.42535882101064e-12	2
IL18BP	1.6732675540194e-12	1.62434	0.957	0.611	3.2946638138642e-08	2
YBX3	6.50923512112643e-11	1.62245	0.596	0.132	1.2816683953498e-06	2
FAM214B	5.48210968883123e-08	1.61884	0.723	0.316	0.00107943	2
SUCNR1	1.50522294336759e-06	1.61298	0.489	0.168	0.0296378	2
C20orf27	1.87890788118533e-08	1.61277	0.83	0.416	0.000369957	2
FAM109B	6.7523854501721e-09	1.6006	0.617	0.189	0.000132954	2
MYADM	2.47389712910665e-08	1.60055	0.915	0.563	0.00048711	2
CYB5B	4.67131058801884e-14	1.59924	1	0.974	9.19781054780911e-10	2
GPR65	2.39252359410818e-08	1.59426	0.957	0.489	0.000471088	2
GPR137B	2.12520469888295e-10	1.5908	0.766	0.253	4.18452805210053e-06	2
PNPLA6	1.99307722309775e-11	1.58315	1	0.6	3.92436905227947e-07	2
SYNJ2	4.79311788415102e-08	1.58178	0.66	0.242	0.000943765	2
MPP3	2.14351616506263e-13	1.57548	0.83	0.221	4.22058332900833e-09	2
GOLIM4	2.68311373796772e-07	1.56594	0.809	0.447	0.00528305	2
SRF	2.88499617821005e-07	1.55525	0.83	0.463	0.00568056	2
MKNK1	1.09876020890727e-11	1.54481	0.957	0.674	2.16345885133842e-07	2
GLIPR2	2.96193162687699e-08	1.53846	0.851	0.426	0.000583204	2
ACSL5	3.25650876228598e-10	1.53675	0.915	0.542	6.4120657529411e-06	2
CDC42BPB	1.27511303728108e-06	1.52678	0.511	0.174	0.025107	2
DNAJA4	1.97693592870323e-07	1.50805	0.617	0.221	0.00389259	2
B3GNTL1	2.79494650689835e-08	1.50335	0.489	0.116	0.000550325	2
PHLPP1	8.22122149047848e-08	1.50064	0.553	0.168	0.00161876	2
BASP1	1.21400650749721e-11	1.49916	0.936	0.426	2.39037881326201e-07	2
ESYT1	1.4782572528696e-10	1.48803	1	0.721	2.91068853090024e-06	2
AKAP1	2.5177793824629e-06	1.48763	0.638	0.284	0.0495751	2
ATF5	9.82516714860207e-08	1.48695	0.894	0.658	0.00193458	2
SHCBP1	8.59021816518094e-08	1.48638	0.574	0.179	0.00169141	2
RALB	3.97679199672596e-09	1.47796	0.766	0.289	7.83030344155341e-05	2
HIPK2	1.79738696066096e-10	1.47644	0.745	0.237	3.53905492554143e-06	2
ADAP2	8.18328677592844e-08	1.47478	0.702	0.258	0.00161129	2
CD63	3.73580395132284e-16	1.46932	1	0.958	7.35579798015468e-12	2
PLAUR	7.74093479836409e-10	1.46904	0.979	0.563	1.52419006179789e-05	2
NRROS	3.57642361408192e-07	1.46721	0.681	0.274	0.00704198	2
MRPS6	6.82668482835266e-13	1.46714	1	0.921	1.34417424270264e-08	2
GPR162	3.71674550795151e-07	1.46703	0.532	0.168	0.00731827	2
CDKN1A	1.3627945448941e-11	1.46292	0.979	0.842	2.68334245889647e-07	2
TST	1.93577354491373e-07	1.46203	0.362	0.068	0.00381154	2
LTK	1.74506081889424e-07	1.45077	0.723	0.337	0.00343602	2
ARHGAP42	2.59334878526577e-07	1.45067	0.574	0.195	0.0051063	2
ZNF385A	6.67051701068985e-09	1.42038	0.851	0.474	0.000131342	2
SIPA1L1	1.64246040170656e-07	1.41953	0.702	0.295	0.003234	2
CNIH4	1.63283719448285e-08	1.41347	0.723	0.242	0.000321506	2
DESI1	7.05754443210057e-10	1.41121	0.915	0.521	1.3896304986806e-05	2
IL7R	1.40109292139035e-06	1.41109	0.787	0.4	0.0275875	2
SPI1	1.6592626405786e-12	1.40475	1	0.758	3.26708813929926e-08	2
ATAD3B	6.61772349570315e-07	1.39354	0.702	0.321	0.0130303	2
NCDN	7.94805425679138e-07	1.3905	0.596	0.216	0.0156497	2
RASSF5	2.72690268739588e-08	1.38359	1	0.837	0.000536927	2
FLVCR2	1.40274797678387e-07	1.38265	0.574	0.2	0.00276201	2
PMP22	3.18614813919652e-10	1.38233	1	0.568	6.27352568607794e-06	2
PTGS1	1.65511545457427e-06	1.38205	0.426	0.121	0.0325892	2
GIN1	2.47632493612744e-06	1.37687	0.553	0.2	0.0487588	2
MYO1E	1.71389901813216e-10	1.3754	1	0.768	3.37466716670222e-06	2
LACTB	1.36266750795432e-06	1.3738	0.745	0.363	0.0268309	2
ENTPD7	2.13460817661509e-09	1.36586	0.936	0.5	4.20304349975511e-05	2
PTPN6	4.8502603605967e-14	1.3597	1	0.895	9.5501626500149e-10	2
CKLF	5.36769341483493e-07	1.35498	0.915	0.621	0.010569	2
TIPARP	2.63398389198082e-08	1.35127	0.894	0.5	0.000518631	2
SETD9	2.2623864601206e-06	1.34626	0.489	0.158	0.0445464	2
INPP5B	5.05249303545869e-11	1.34546	0.979	0.805	9.94835878681816e-07	2
HK1	4.74495037495798e-09	1.33495	0.851	0.363	9.34280728829227e-05	2
ABCA6	1.66106636441274e-07	1.33416	0.915	0.521	0.00327064	2
SAMHD1	5.66275718940561e-19	1.33267	1	0.926	1.11499689059396e-14	2
RP11-418J17.3	1.52243480317699e-06	1.3268	0.553	0.195	0.0299767	2
ANXA5	1.41706612554204e-14	1.32374	1	0.9	2.79020320119227e-10	2
RRP1	4.5847382621423e-08	1.32338	0.851	0.416	0.000902735	2
DOCK5	5.6385915043457e-07	1.31816	0.468	0.132	0.0111024	2
QSOX1	1.77126437357882e-07	1.3082	0.851	0.479	0.00348762	2
SEMA4A	7.90219709067728e-12	1.30468	0.957	0.847	1.55594260715436e-07	2
HNRNPLL	8.31751959193233e-10	1.30404	0.809	0.268	1.63771960765147e-05	2
SLC25A24	2.28166857123846e-08	1.29718	0.872	0.453	0.000449261	2
MTMR6	5.64451134909276e-10	1.29327	0.936	0.6	1.11140428463637e-05	2
MLTK	4.05010048885942e-09	1.29132	0.872	0.405	7.9746478625642e-05	2
NOL6	6.09533462113733e-07	1.29062	0.809	0.447	0.0120017	2
TRPV2	1.61862193595007e-11	1.2903	1	0.642	3.18706659188569e-07	2
WARS	1.18357223769106e-09	1.28705	0.979	0.826	2.33045373601369e-05	2
SRD5A3	3.6975509672917e-07	1.28574	0.894	0.605	0.00728048	2
CLPB	7.98181814379776e-09	1.27452	0.617	0.174	0.000157162	2
S100A11	1.1439082567185e-12	1.27431	1	0.911	2.25235535747873e-08	2
ZFP36	6.34650484493721e-09	1.26779	0.979	0.837	0.000124963	2
RAB31	1.07918858976446e-07	1.26558	0.936	0.663	0.00212492	2
MOB3C	3.15303195400967e-08	1.26304	0.787	0.332	0.000620832	2
ZNF710	2.10932691791116e-06	1.26098	0.66	0.263	0.0415326	2
FASN	1.99227057305717e-06	1.2525	0.872	0.511	0.0392278	2
CHCHD4	7.50487289777066e-07	1.24823	0.66	0.263	0.0147771	2
AKT1S1	8.64082445801862e-08	1.24678	0.872	0.458	0.00170138	2
BACH1	6.14674676523459e-07	1.24384	0.83	0.484	0.0121029	2
GPR160	4.07986658493962e-08	1.24139	0.894	0.568	0.000803326	2
VIM	9.17156732508021e-18	1.23939	1	1	1.80588160630829e-13	2
ISOC2	6.363538361394e-07	1.23406	0.745	0.342	0.0125298	2
NRBF2	5.76102068945684e-08	1.23235	0.915	0.595	0.00113434	2
NUBPL	7.39353957830023e-07	1.22101	0.596	0.226	0.0145579	2
AIM1	2.23553081079734e-08	1.21228	0.894	0.442	0.000440176	2
RP11-121L10.3	1.0006205335679e-06	1.21123	0.872	0.6	0.0197022	2
AKAP11	4.81327523774666e-09	1.20756	1	0.789	9.47733894312316e-05	2
FCER1G	8.45794851541718e-10	1.20238	1	0.763	1.66537006268564e-05	2
HSD17B12	3.38385125646419e-09	1.19993	1	0.705	6.66280312397799e-05	2
STX11	6.08268942827014e-07	1.19347	0.681	0.258	0.0119768	2
CCND3	1.67516084070932e-09	1.18686	1	0.821	3.29839169535665e-05	2
GNAQ	3.4339087809469e-09	1.17996	1	0.784	6.76136638968444e-05	2
KIAA0247	5.97530942572505e-08	1.17854	0.957	0.721	0.00117654	2
IRGQ	5.90668884685468e-08	1.17622	0.745	0.284	0.00116303	2
PLIN2	1.55667412959699e-06	1.17369	0.447	0.126	0.0306509	2
TTC26	1.76790930741994e-06	1.17048	0.404	0.1	0.0348101	2
ZMIZ1	4.33268277447415e-10	1.16852	1	0.832	8.53105238293961e-06	2
DUSP3	1.0831573161561e-10	1.16742	1	0.858	2.13273675551137e-06	2
MPST	8.20098114253909e-07	1.1644	0.489	0.137	0.0161477	2
PAK1	1.5552313004796e-08	1.16276	0.979	0.747	0.000306225	2
C3orf14	1.3924487611878e-06	1.16244	0.617	0.221	0.0274173	2
ARL4C	1.05651539321133e-10	1.1617	1	0.868	2.08027880923311e-06	2
RXRA	5.95737426550489e-08	1.16105	0.957	0.679	0.00117301	2
NSMAF	2.44593497932516e-08	1.15837	0.957	0.768	0.000481605	2
ZNF366	2.68610603062831e-08	1.15797	0.851	0.363	0.000528894	2
C12orf5	2.32393317811537e-07	1.14995	0.979	0.695	0.00457582	2
TPM4	1.27791573137036e-12	1.14723	1	0.947	2.51621607506825e-08	2
WDFY2	2.78913630412387e-07	1.14201	0.957	0.811	0.00549181	2
CASP9	1.08308353688635e-06	1.1338	0.766	0.342	0.0213259	2
ASB7	1.14065922873063e-06	1.1336	0.596	0.226	0.0224596	2
CTNND1	6.61343026578901e-07	1.12545	0.915	0.579	0.0130218	2
GLA	1.27546731770247e-07	1.12482	0.915	0.511	0.0025114	2
ITGB2	5.25085795118273e-07	1.1221	0.979	0.832	0.0103389	2
CD58	5.59167360824806e-07	1.11626	0.809	0.432	0.01101	2
SAT1	2.79808871703712e-11	1.1129	1	1	5.50943668384609e-07	2
DUSP23	8.55423572902689e-07	1.11203	0.851	0.368	0.0168433	2
EIF4EBP1	5.58961810432709e-08	1.10948	0.936	0.711	0.0011006	2
CDC42SE1	6.96412858338111e-09	1.10734	0.957	0.653	0.000137124	2
PRELID1	2.44711505779703e-11	1.1042	1	0.879	4.81836954880236e-07	2
TRMT6	8.64082445801862e-08	1.10292	0.872	0.458	0.00170138	2
NCKIPSD	4.73795786388171e-08	1.10071	0.83	0.379	0.000932904	2
TMBIM1	7.67669180175621e-08	1.09686	0.936	0.658	0.00151154	2
CACYBP	7.38660234369603e-08	1.09631	0.979	0.837	0.00145442	2
AAED1	2.4730728668178e-06	1.09539	0.681	0.258	0.0486948	2
ARHGAP18	2.7832718176513e-09	1.09377	1	0.779	5.4802622089554e-05	2
CNN2	8.79841128068157e-14	1.08427	1	0.953	1.7324071811662e-09	2
CPPED1	3.08403140111756e-07	1.08146	0.957	0.568	0.00607246	2
CDH1	3.13519622242752e-09	1.07942	0.936	0.821	6.17320136195978e-05	2
TYMP	5.36507606956759e-10	1.07505	0.979	0.947	1.05638347809786e-05	2
PRDX1	1.80401404151086e-11	1.07251	1	0.963	3.55210364773488e-07	2
SNX8	1.03903641471754e-07	1.06253	0.957	0.663	0.00204586	2
ITGA4	5.02210553466142e-07	1.06229	0.979	0.742	0.00988853	2
RCBTB2	9.06226718142258e-09	1.05885	0.702	0.221	0.000178436	2
ACTG1	7.35616223602943e-14	1.05708	1	1	1.44842834427419e-09	2
ATG3	2.66213061229224e-09	1.05476	1	0.816	5.24173517560342e-05	2
FCGRT	1.09796330726405e-08	1.05132	0.979	0.811	0.000216189	2
TPM2	6.85393442957515e-07	1.05066	0.979	0.753	0.0134954	2
STIP1	2.12521412904929e-07	1.04849	0.979	0.8	0.00418455	2
CALM2	1.69745505630509e-16	1.04521	1	1	3.34228900586472e-12	2
ITGA5	1.15943598899346e-07	1.03745	0.596	0.189	0.00228293	2
NDUFAF2	4.78507545379738e-07	1.03451	0.681	0.237	0.00942181	2
LY86	1.83943646412071e-07	1.03007	0.83	0.4	0.00362185	2
SPATS2L	3.27539853796709e-08	1.02825	0.936	0.479	0.000644926	2
CD59	1.75790158127984e-07	1.02683	1	0.784	0.00346131	2
HSPA8	1.86272404512494e-06	1.02598	1	0.989	0.036677	2
CD97	1.55849114210788e-06	1.02557	0.915	0.689	0.0306867	2
C12orf45	2.32470416821715e-06	1.01843	1	0.937	0.0457734	2
CCT5	1.25185263872347e-08	1.01808	0.979	0.784	0.00024649	2
RARS	1.15020871031766e-07	1.01445	0.936	0.737	0.00226476	2
THEM4	7.86741604811158e-07	1.01112	0.957	0.584	0.0154909	2
RHOG	4.27887101279393e-08	1.01003	0.979	0.926	0.00084251	2
NINJ1	3.7088188111984e-08	1.0076	0.957	0.674	0.000730266	2
NME1	1.67911722278414e-08	1.0069	0.979	0.668	0.000330618	2
KPNA2	1.21326126217456e-07	1.00593	0.979	0.816	0.00238891	2
CNR2	2.46654337157298e-06	1.00459	0.936	0.6	0.0485662	2
POLR2H	3.13812905171176e-08	1.00252	1	0.595	0.000617898	2
PARL	1.94201488483417e-09	1.00208	0.957	0.874	3.82382730823848e-05	2
NCCRP1	9.30654313813711e-21	10.3221	0.441	0	1.8324583438992e-16	3
CCL22	3.36318952532729e-14	8.85476	0.322	0.006	6.62212017536943e-10	3
WNT5B	3.30751199213523e-30	8.3948	0.627	0	6.51249111251427e-26	3
LAMP3	1.91070787464298e-29	7.65263	0.881	0.191	3.76218380517203e-25	3
LAD1	2.14626959083018e-32	7.56142	0.729	0.022	4.22600482434462e-28	3
TSPAN15	1.59230903371416e-42	7.38834	0.915	0.034	3.13525648738317e-38	3
TMEM176B	7.42769809526175e-13	7.26708	0.271	0	1.46251375495704e-08	3
ARHGAP22	4.75266252233876e-34	6.97648	0.78	0.034	9.35799250648502e-30	3
FSCN1	1.15700445415983e-37	6.77125	0.932	0.107	2.27814177024071e-33	3
TMEM176A	7.02545992179708e-12	6.632	0.271	0.006	1.38331305860184e-07	3
NRP2	7.06777365969264e-26	6.43311	0.593	0.017	1.39164463359348e-21	3
ACHE	6.12343733366963e-20	6.38101	0.424	0	1.20570481099955e-15	3
TREML1	3.73572651199695e-14	6.33476	0.322	0.006	7.35564550212199e-10	3
TNFRSF9	9.90875521992266e-17	6.30366	0.356	0	1.95103390280277e-12	3
CREB3L1	2.05423700734523e-22	6.26762	0.475	0	4.04479266746275e-18	3
MARCKS	5.03529289104248e-34	6.23221	0.864	0.084	9.91449170246265e-30	3
PIEZO2	9.30654313813711e-21	6.22135	0.441	0	1.8324583438992e-16	3
MBOAT2	5.47634183560485e-26	6.21385	0.593	0.017	1.0782917074306e-21	3
HOPX	2.05423700734523e-22	6.15145	0.475	0	4.04479266746275e-18	3
SLCO5A1	6.12343733366963e-20	6.1103	0.424	0	1.20570481099955e-15	3
KCNH3	8.41856928864821e-20	6.06728	0.441	0.006	1.65761629293483e-15	3
ANXA3	2.08099755833407e-12	5.99393	0.373	0.039	4.09748419235977e-08	3
C10orf10	1.32953077693535e-30	5.76029	0.712	0.028	2.61784609978571e-26	3
RASSF4	3.9335733844104e-35	5.72384	0.983	0.219	7.74520599390407e-31	3
FGF17	3.6603275054371e-15	5.70444	0.322	0	7.20718485820566e-11	3
CNN3	4.25360402376458e-12	5.68142	0.254	0	8.37534632279245e-08	3
WDR63	4.32912707777041e-15	5.64373	0.407	0.028	8.52405121612993e-11	3
GCGR	4.25360402376458e-12	5.63968	0.254	0	8.37534632279245e-08	3
TNNT2	6.06418573260833e-16	5.60706	0.339	0	1.19403817075058e-11	3
PTPRF	9.90875521992266e-17	5.56551	0.356	0	1.95103390280277e-12	3
PLEKHG6	6.12343733366963e-20	5.51568	0.424	0	1.20570481099955e-15	3
PDLIM4	8.62575911303643e-12	5.46435	0.271	0.006	1.69841196935687e-07	3
FGF9	1.59646102895636e-17	5.45473	0.373	0	3.14343176601508e-13	3
VCAM1	3.43028155166867e-17	5.39474	0.407	0.011	6.75422437523561e-13	3
ITIH1	4.25360402376458e-12	5.32131	0.254	0	8.37534632279245e-08	3
RGS1	2.15489924192856e-19	5.28277	0.695	0.146	4.24299660735733e-15	3
PC	7.30785435356584e-15	5.27338	0.39	0.022	1.43891652221711e-10	3
BIRC3	1.55304156733908e-27	5.24929	0.983	0.539	3.05793884609064e-23	3
GPC5	1.28646252489732e-12	5.24535	0.288	0.006	2.53304471152282e-08	3
KBTBD11	7.42769809526175e-13	5.15413	0.271	0	1.46251375495704e-08	3
CRLF2	2.69078765700857e-21	5.11171	0.492	0.011	5.29816089664987e-17	3
CCR7	2.7617121269627e-19	5.10799	0.847	0.326	5.43781117798955e-15	3
C1orf127	2.63729611541885e-12	5.10457	0.339	0.022	5.19283605125972e-08	3
PLCD3	5.15739536515146e-19	5.05035	0.492	0.028	1.01549114739832e-14	3
COL1A1	4.25360402376458e-12	5.01956	0.254	0	8.37534632279245e-08	3
SYNPO	2.15515000273615e-24	5.00133	0.559	0.011	4.24349035538749e-20	3
SAMSN1	3.75514549666501e-14	4.97936	0.593	0.146	7.3938814829334e-10	3
LOR	5.89075231683539e-26	4.90798	0.593	0.017	1.15988913118489e-21	3
HIST1H2AG	1.80211897717456e-15	4.89816	0.373	0.011	3.54837226605671e-11	3
GPC4	2.53567920052805e-18	4.87755	0.39	0	4.99275234583972e-14	3
SLCO2B1	8.11437764114155e-15	4.81999	0.339	0.006	1.59772095754077e-10	3
SLC24A3	9.90875521992266e-17	4.81041	0.356	0	1.95103390280277e-12	3
AC007362.1	1.37436836559065e-15	4.78221	0.373	0.011	2.70613131184799e-11	3
RP11-290F5.1	2.17016530723239e-29	4.77311	0.78	0.067	4.27305548994057e-25	3
EMP2	1.24282695412643e-12	4.71806	0.288	0.006	2.44712627267494e-08	3
PELI1	1.09257206644267e-21	4.70924	0.627	0.062	2.15127439882561e-17	3
ARHGAP10	1.15794180896152e-32	4.70867	0.949	0.202	2.27998742184524e-28	3
FOXO1	1.0061806170071e-11	4.67755	0.305	0.017	1.98116963488698e-07	3
DSC2	4.25360402376458e-12	4.65527	0.254	0	8.37534632279245e-08	3
LGALS2	4.31781486195679e-18	4.61367	0.644	0.118	8.50177746319291e-14	3
TNFRSF11A	5.22735298626458e-30	4.5522	0.881	0.146	1.0292658029955e-25	3
DUSP1	1.0643564936361e-11	4.52878	0.339	0.028	2.09571793596948e-07	3
CIB3	4.25360402376458e-12	4.52696	0.254	0	8.37534632279245e-08	3
CYBRD1	1.4773881645093e-24	4.48775	0.712	0.073	2.90897729591882e-20	3
LIPG	6.12070329174181e-11	4.48153	0.339	0.034	1.20516647814396e-06	3
LAMB1	4.59793581718881e-07	4.46719	0.288	0.056	0.00905334	3
HMX3	7.42769809526175e-13	4.44455	0.271	0	1.46251375495704e-08	3
ICAM5	2.17956466109517e-14	4.4252	0.305	0	4.29156281769638e-10	3
CD274	2.63714337586328e-10	4.39699	0.322	0.034	5.1925353070748e-06	3
RP11-316P17.2	2.13348690954893e-15	4.379	0.373	0.011	4.20083572490185e-11	3
ZBED6CL	9.77876971598246e-24	4.37239	0.864	0.264	1.92543975707695e-19	3
NET1	6.20325776408791e-25	4.33229	0.864	0.23	1.22142145374891e-20	3
C20orf112	9.89616813594391e-31	4.3284	0.881	0.146	1.94855550596736e-26	3
TCF7	1.74331595971783e-15	4.32025	0.39	0.017	3.4325891246844e-11	3
RP11-215G15.5	1.94433317820383e-23	4.29314	0.661	0.062	3.82839202788334e-19	3
TVP23A	9.54096249175978e-31	4.26918	0.881	0.124	1.8786155146275e-26	3
RP1-249H1.4	1.24646920440103e-13	4.26001	0.407	0.039	2.45429786346563e-09	3
NRXN2	1.88669457479174e-25	4.1273	0.576	0.011	3.71490161776494e-21	3
SDC4	1.06838784743691e-18	4.10733	0.661	0.107	2.10365567160327e-14	3
CTD-2031P19.3	4.25360402376458e-12	4.10445	0.254	0	8.37534632279245e-08	3
RAB9A	1.38624166195908e-17	4.06185	0.932	0.68	2.72950983239742e-13	3
EDN1	2.97601445934772e-07	4.03025	0.271	0.045	0.00585977	3
DRAM1	9.35174033361117e-11	4.01908	0.441	0.09	1.84135767168804e-06	3
IL32	1.22919964277857e-18	3.99246	0.508	0.034	2.420294096631e-14	3
CD200	4.06807780140731e-20	3.97793	0.61	0.062	8.010045190971e-16	3
ETV3	9.96891839335706e-24	3.97713	0.898	0.331	1.962880031652e-19	3
RP1-152L7.5	1.83156699636939e-08	3.97647	0.288	0.039	0.000360636	3
POU6F1	2.69411962665701e-11	3.96738	0.373	0.045	5.30472154488766e-07	3
SPOCK2	9.16447001631964e-10	3.96695	0.339	0.045	1.80448414621334e-05	3
DSCAML1	3.53093023387873e-08	3.82634	0.339	0.067	0.00069524	3
GPR133	1.48287948530011e-18	3.81669	0.508	0.034	2.91978970655592e-14	3
DLEU7-AS1	4.2531340610061e-10	3.796	0.271	0.017	8.37442096612101e-06	3
KLF5	2.17340672263506e-09	3.79329	0.254	0.017	4.27943783686844e-05	3
CHST2	2.42532535470426e-30	3.76001	0.881	0.14	4.77546562341268e-26	3
TMEM136	1.3295478522709e-17	3.74209	0.576	0.073	2.6178797211214e-13	3
TSPAN33	5.06943416676077e-24	3.73581	0.966	0.539	9.98171587435196e-20	3
RASGRF1	1.0486570409211e-07	3.71933	0.305	0.056	0.00206481	3
ANKRD33B	1.68425703292695e-15	3.69164	0.373	0.011	3.31630209783316e-11	3
IL13RA1	2.89544338437173e-24	3.67374	0.915	0.433	5.70112802382793e-20	3
RASAL1	1.49457654927557e-09	3.65784	0.356	0.056	2.94282122552361e-05	3
RARRES2	1.76557112522009e-20	3.65551	0.915	0.354	3.47640954555835e-16	3
ABCB10	1.01689785575215e-16	3.65233	0.881	0.579	2.00227187797598e-12	3
HMOX1	5.77166097213278e-20	3.6376	0.763	0.208	1.13644004541295e-15	3
DDB2	2.59576751267595e-24	3.62228	0.847	0.169	5.11106623245895e-20	3
ITGAX	1.60771263522205e-06	3.61286	0.356	0.107	0.0316559	3
GPR157	5.48070901236207e-30	3.58896	0.966	0.208	1.07915160453409e-25	3
L3MBTL4	1.14030696686263e-09	3.57743	0.322	0.039	2.24526441775253e-05	3
RP11-624C23.1	4.25360402376458e-12	3.55364	0.254	0	8.37534632279245e-08	3
SRGAP1	2.91022229221526e-09	3.53591	0.254	0.017	5.73022769337186e-05	3
MAP3K6	5.10018589438518e-10	3.53273	0.322	0.034	1.00422660260444e-05	3
TRIB1	2.22223142455774e-14	3.46021	0.627	0.157	4.3755736749542e-10	3
ACTN1	3.30433821466276e-12	3.44765	0.559	0.135	6.50624194467098e-08	3
MARCKSL1	1.78025632054393e-24	3.44306	0.983	0.758	3.505324695151e-20	3
SLC25A23	5.59639587887569e-14	3.42008	0.627	0.157	1.10193034855062e-09	3
RBBP9	4.24518048283861e-22	3.41562	0.763	0.118	8.35876037070921e-18	3
CD6	1.85316972146445e-11	3.3893	0.373	0.039	3.6488911815635e-07	3
RP11-410N8.3	7.42769809526175e-13	3.36184	0.271	0	1.46251375495704e-08	3
TSPAN2	2.13560941291996e-09	3.35997	0.305	0.034	4.20501493403939e-05	3
PTGER4	6.16060659795728e-16	3.33269	0.797	0.303	1.21302343913779e-11	3
GPR153	2.48274135325224e-13	3.31813	0.492	0.073	4.88851772455365e-09	3
PI4K2A	8.82720866212549e-14	3.30711	0.729	0.287	1.73807738557251e-09	3
MICAL2	4.23797369200215e-15	3.30014	0.695	0.213	8.34457019955224e-11	3
COL6A1	1.45494171345321e-09	3.29146	0.407	0.079	2.86478023378937e-05	3
CD83	5.33279452944906e-08	3.29052	0.797	0.579	0.00105003	3
ANKRD55	3.64686627510481e-12	3.28164	0.424	0.056	7.18067969568138e-08	3
NR4A3	4.85514133045368e-13	3.27311	0.458	0.062	9.5597732796633e-09	3
ARNTL2	8.58285893237057e-15	3.2664	0.525	0.073	1.68996492378377e-10	3
P2RY10	1.28003281741355e-24	3.26442	0.932	0.264	2.52038461748727e-20	3
RELB	1.31933106775949e-27	3.25954	0.983	0.64	2.59776287241844e-23	3
C17orf96	3.26051494050419e-10	3.25756	0.322	0.034	6.41995391785276e-06	3
HLA-DOB	7.62263779626627e-22	3.2454	0.898	0.315	1.50089738208483e-17	3
APOC1	1.27873747160506e-17	3.24223	0.441	0.017	2.51783408159036e-13	3
CYCSP52	3.25813450209021e-16	3.23975	0.492	0.045	6.41526683461562e-12	3
MOV10	1.35478882773555e-17	3.23081	0.814	0.331	2.6675792018113e-13	3
NAV1	4.63622591729762e-24	3.21627	0.949	0.326	9.12872883115902e-20	3
PPFIBP2	2.21195429039575e-14	3.18647	0.441	0.039	4.35533799778922e-10	3
CHD7	1.71080202766025e-11	3.18485	0.61	0.197	3.36856919246303e-07	3
FGD4	7.86362201561873e-08	3.17282	0.356	0.079	0.00154835	3
HLX	1.16334602728335e-21	3.16754	0.898	0.371	2.29062832772092e-17	3
CFP	9.36434260102623e-26	3.15077	0.949	0.258	1.84383905814206e-21	3
SIRPA	1.34133578552129e-21	3.13993	0.881	0.253	2.64109016169143e-17	3
OGFRL1	5.10089336726132e-26	3.12814	1	0.663	1.00436590401375e-21	3
MOSPD2	8.40709990882633e-19	3.10979	0.898	0.421	1.6553579720479e-14	3
IL15	7.11563280945237e-08	3.10563	0.254	0.028	0.00140107	3
ADAM28	4.63539544058999e-17	3.09244	0.712	0.157	9.1270936225217e-13	3
HAUS5	4.28381249115212e-11	3.09083	0.627	0.242	8.43482679507853e-07	3
DGKH	1.77382583211253e-09	3.07021	0.288	0.028	3.49266306342957e-05	3
DMD	6.31546493244179e-09	3.06578	0.39	0.079	0.000124352	3
AUTS2	1.54392467598183e-15	3.04574	0.797	0.331	3.03998768700822e-11	3
MMD	6.93958218545834e-17	3.04054	0.797	0.315	1.36640373231675e-12	3
ALDOC	1.91088849767421e-08	3.04038	0.593	0.258	0.000376254	3
CTD-2319I12.1	5.61780341705891e-12	3.01252	0.729	0.292	1.1061454928189e-07	3
ZFP36L1	7.74700691405257e-24	3.01219	1	0.596	1.52538566137695e-19	3
MGLL	3.54233572499016e-16	2.9963	0.932	0.579	6.97485904250563e-12	3
SHB	1.65088870466616e-11	2.99507	0.322	0.022	3.25059985948766e-07	3
SLC9A9	5.35871654869706e-13	2.96734	0.593	0.14	1.05513128843845e-08	3
PHACTR2	2.71482496974776e-22	2.96571	0.983	0.629	5.34549036543334e-18	3
C1orf21	4.04800162431409e-11	2.96364	0.525	0.129	7.97051519827443e-07	3
PLAGL1	2.40733838353335e-18	2.94592	0.932	0.461	4.74004927717716e-14	3
ROR1	6.11186322474832e-08	2.94096	0.254	0.028	0.00120343	3
PLD2	1.05702464704708e-12	2.92628	0.576	0.135	2.0812815300357e-08	3
MAML2	2.99590515430074e-10	2.89762	0.407	0.073	5.89893724881815e-06	3
POGLUT1	1.04435271107639e-17	2.89725	0.881	0.562	2.05633048810942e-13	3
ZNRF1	5.44224554010487e-13	2.89683	0.559	0.118	1.07157814684665e-08	3
BTN2A2	2.57482962899063e-25	2.89047	1	0.539	5.06983953948254e-21	3
LGALS3	6.86197928596776e-09	2.88675	0.458	0.124	0.000135112	3
TRAF1	2.21972249294017e-11	2.87164	0.78	0.421	4.37063358859919e-07	3
PRKCE	1.43110007984529e-16	2.87104	0.847	0.298	2.81783605721537e-12	3
ST20	3.31294924715853e-17	2.87028	0.814	0.275	6.52319706765514e-13	3
TSC22D2	2.88927884778529e-19	2.86916	0.915	0.41	5.68899005128923e-15	3
CLIC2	5.84907261499873e-23	2.86503	0.966	0.455	1.15168239789325e-18	3
PSIP1	4.38509347584822e-23	2.85478	0.983	0.781	8.63424905394515e-19	3
USP12	7.68701103621625e-19	2.85054	0.949	0.472	1.51357247303098e-14	3
LRRC61	8.38965914707912e-21	2.84338	0.983	0.573	1.65192388605988e-16	3
RCN1	4.14003851834849e-21	2.84082	0.932	0.404	8.15173584262818e-17	3
MB21D2	1.77015021707448e-11	2.84076	0.458	0.079	3.48542577741966e-07	3
RAB8B	9.75438071518965e-10	2.83606	0.78	0.607	1.92063756282084e-05	3
DCAKD	6.55633910982719e-19	2.83048	0.932	0.461	1.29094317072497e-14	3
HIST1H3D	1.84198721740961e-06	2.80733	0.339	0.09	0.0362687	3
CKB	5.59642451069944e-09	2.78597	0.373	0.067	0.000110194	3
ZBTB46	2.17565926001623e-08	2.7817	0.508	0.174	0.000428387	3
SSH1	1.01055610582197e-23	2.77738	0.983	0.567	1.98978497236345e-19	3
ENO3	1.04972893186743e-10	2.77699	0.644	0.258	2.06691626684698e-06	3
NR6A1	1.7829567102096e-09	2.76302	0.305	0.034	3.51064176240269e-05	3
ID2	2.69351978432612e-11	2.75335	0.814	0.663	5.30354045533813e-07	3
PIWIL4	1.04708948738356e-08	2.75093	0.288	0.034	0.000206172	3
HIST1H2BD	3.82836910831209e-10	2.74483	0.627	0.225	7.5380587742665e-06	3
LPCAT1	3.14350294697767e-12	2.74292	0.695	0.219	6.18955730259904e-08	3
CABYR	8.47269450822172e-07	2.73665	0.356	0.096	0.0166827	3
RASGRP3	5.28251855499095e-16	2.73589	0.78	0.281	1.04012790347772e-11	3
CTD-2369P2.2	1.06098639790795e-07	2.72899	0.288	0.045	0.00208908	3
ANO9	6.32012461696277e-10	2.70555	0.576	0.18	1.24443253707997e-05	3
TGIF1	1.82584716938248e-06	2.67756	0.373	0.112	0.0359509	3
ALDH4A1	3.18653137699346e-16	2.67319	0.831	0.326	6.27428028130013e-12	3
PASK	5.02893253013376e-12	2.65529	0.627	0.18	9.90196815183337e-08	3
SLC22A23	6.51451832974287e-11	2.65349	0.542	0.152	1.28270865912637e-06	3
NQO1	3.69196131425862e-18	2.649	0.915	0.399	7.26947182777522e-14	3
BMP2K	6.16197619329573e-21	2.64236	0.966	0.596	1.21329311245993e-16	3
IRF4	3.81499200083431e-18	2.63791	0.966	0.82	7.51171924964276e-14	3
ZNF563	2.24387476521497e-10	2.6358	0.492	0.107	4.41818941270828e-06	3
ACP2	1.38104182469214e-06	2.63211	0.424	0.152	0.0271927	3
HIST1H2AC	3.93184227051082e-13	2.62522	0.864	0.579	7.74179743063581e-09	3
IER5	8.40319038963258e-21	2.6224	0.966	0.478	1.65458818771865e-16	3
ADAM8	1.30897766959903e-20	2.61727	0.949	0.494	2.57737703144048e-16	3
SH3PXD2A	9.61112433043351e-18	2.60001	0.831	0.253	1.89243038066236e-13	3
COL6A2	7.09844567588227e-08	2.59055	0.339	0.062	0.00139768	3
ABCG1	3.77882082641229e-07	2.58935	0.356	0.09	0.0074405	3
PVRL2	2.47664837084696e-06	2.58531	0.356	0.107	0.0487652	3
TRIP10	2.65778374159939e-13	2.583	0.898	0.674	5.2331761872092e-09	3
H6PD	3.40028190224311e-13	2.58059	0.864	0.5	6.69515506551669e-09	3
ABHD17C	1.29976109895964e-11	2.57876	0.542	0.129	2.55922960385154e-07	3
LY75	1.33169278980989e-16	2.56317	0.864	0.399	2.62210310313568e-12	3
VAV2	7.7606675455397e-10	2.55904	0.458	0.096	1.52807543971677e-05	3
HIST2H2BE	2.22903798414219e-11	2.55797	0.661	0.23	4.38897579077597e-07	3
HMSD	4.39830154395147e-10	2.55668	0.525	0.14	8.66025574004045e-06	3
JADE3	1.16681994449714e-13	2.55395	0.712	0.202	2.29746847071487e-09	3
SPRED2	4.29819461078445e-07	2.54912	0.61	0.32	0.00846315	3
ADAM22	3.48950346470655e-07	2.53513	0.288	0.051	0.00687083	3
SNX11	1.50589243615635e-13	2.5345	0.898	0.556	2.96510220679186e-09	3
HIST1H2BJ	3.47193404462124e-08	2.53343	0.407	0.101	0.000683624	3
TAF5L	8.5153726559731e-07	2.50869	0.576	0.275	0.0167668	3
ALG12	2.40662341959639e-16	2.49721	0.881	0.365	4.73864151318528e-12	3
P2RY8	3.3242861938432e-15	2.48833	0.898	0.506	6.54551951567727e-11	3
CSF2RA	7.37520068730834e-29	2.48758	1	0.972	1.45217701533101e-24	3
C3orf18	3.42771854748418e-07	2.47379	0.39	0.112	0.00674918	3
REL	3.54445462628559e-13	2.47157	0.915	0.758	6.97903115915632e-09	3
MINK1	8.66037871123665e-10	2.47075	0.695	0.36	1.7052285682425e-05	3
POLL	5.31864893218112e-10	2.46118	0.39	0.062	1.04724197474646e-05	3
DSG2	5.16631623003329e-09	2.46017	0.458	0.101	0.000101725	3
IL6ST	1.90442451779433e-24	2.4559	1	0.848	3.74981187553703e-20	3
CALCRL	1.76373738407755e-10	2.45122	0.814	0.41	3.4727989092487e-06	3
KIAA0922	2.73970471387448e-12	2.43672	0.746	0.326	5.39447858161885e-08	3
LMCD1	1.211257464026e-06	2.43583	0.373	0.107	0.0238497	3
HLA-L	1.79719148410911e-12	2.41838	0.966	0.82	3.53867003221084e-08	3
AGAP3	2.65537513323533e-17	2.41179	0.831	0.225	5.22843363734036e-13	3
FXYD6	2.26685545410618e-09	2.40377	0.559	0.174	4.46343838913507e-05	3
CSRP1	5.69298576271333e-20	2.40373	0.966	0.534	1.12094889667825e-15	3
RNF19B	2.13850752895571e-10	2.39727	0.797	0.427	4.21072132451379e-06	3
ANKRD10	2.6801915432645e-20	2.38357	1	0.921	5.2772971486878e-16	3
CCDC64	8.31092414935106e-08	2.35693	0.322	0.056	0.00163642	3
TRIM16	2.27050991495674e-06	2.35189	0.475	0.185	0.0447063	3
RP11-465B22.3	2.94279711523567e-08	2.35036	0.492	0.152	0.000579437	3
TMEM14C	1.54423432448316e-18	2.34064	0.966	0.927	3.04059738490734e-14	3
SLC5A6	7.12295840203697e-11	2.33583	0.847	0.652	1.40251050936108e-06	3
ATXN1	9.05796488450145e-19	2.33329	0.847	0.23	1.78351328575833e-14	3
RAB13	1.91876349384493e-07	2.3307	0.661	0.382	0.00377805	3
PHLDA3	7.14214991948155e-13	2.33056	0.712	0.213	1.40628931914592e-08	3
DEXI	5.50567427953458e-11	2.31698	0.593	0.174	1.08406726564036e-06	3
SNN	8.22195181351037e-16	2.2821	0.983	0.691	1.61890231208019e-11	3
RP11-1H8.3	4.25360402376458e-12	2.28075	0.254	0	8.37534632279245e-08	3
VOPP1	3.20270444703365e-19	2.28044	1	0.713	6.30612505620927e-15	3
TNFAIP2	1.61160313190781e-16	2.27735	0.814	0.23	3.17324656672647e-12	3
BLVRA	6.77208123251497e-07	2.27702	0.508	0.197	0.0133342	3
DFNB31	8.31991076345752e-08	2.2642	0.271	0.034	0.00163819	3
HLA-DQB1-AS1	8.19669765120377e-07	2.24612	0.356	0.09	0.0161393	3
BCL2L11	5.87836464676737e-08	2.24217	0.61	0.242	0.00115745	3
TFCP2	5.63293291222236e-16	2.23663	0.966	0.624	1.10912449041658e-11	3
DENND5A	3.80510878558974e-21	2.222	0.983	0.831	7.4922591988262e-17	3
MREG	2.83302830401871e-12	2.21988	0.814	0.399	5.57823273061284e-08	3
PLXNC1	1.71499033323593e-15	2.21899	0.949	0.556	3.37681596614155e-11	3
MCM5	1.92147497386767e-15	2.20859	0.983	0.955	3.78338422354544e-11	3
ABCC4	5.7298280788226e-10	2.20559	0.661	0.247	1.12820314872017e-05	3
MAP3K14	2.61044893865555e-20	2.20434	0.983	0.815	5.13997396021277e-16	3
TMCC3	1.04690734423436e-11	2.19828	0.797	0.528	2.06136056079746e-07	3
DHRS13	7.40824019919621e-09	2.19796	0.559	0.208	0.000145868	3
SPINT1	9.83590133289292e-09	2.18259	0.576	0.208	0.000193669	3
RP11-290F5.2	1.79294399755118e-08	2.18125	0.356	0.062	0.000353031	3
RPS27L	8.41179599277415e-12	2.17875	0.966	0.888	1.65628263097723e-07	3
ISCU	2.97419095720968e-25	2.17416	1	0.978	5.85618199474586e-21	3
BX649553.1	6.17256226947906e-07	2.17069	0.254	0.039	0.0121538	3
SIRPAP1	7.5645411522389e-11	2.1704	0.271	0.011	1.48945815287584e-06	3
NFIC	4.97692536737495e-09	2.16647	0.627	0.247	9.79956604836128e-05	3
PNMA1	1.11732958851867e-08	2.16071	0.61	0.253	0.000220002	3
ATOX1	4.60113221780477e-19	2.15891	1	0.944	9.0596293368576e-15	3
NUB1	6.31661021929258e-09	2.15324	0.898	0.837	0.000124374	3
TNFAIP3	1.4423493976628e-15	2.14884	0.983	0.68	2.83998596399806e-11	3
MXD1	1.97895367143597e-06	2.14881	0.593	0.298	0.0389656	3
DENND4A	1.69433486877503e-09	2.1424	0.814	0.506	3.33614535661804e-05	3
NABP1	2.47754144874897e-13	2.13486	0.949	0.713	4.87827911258671e-09	3
GSN	7.53749665788523e-21	2.13435	1	1	1.4841330919376e-16	3
MLLT4	3.99097477413554e-12	2.12902	0.763	0.303	7.85822933027289e-08	3
AHRR	7.22861866285019e-19	2.12575	1	0.612	1.4233150147152e-14	3
CIITA	2.3004584055072e-26	2.12527	1	0.938	4.52960260044368e-22	3
STARD4	2.74065928811452e-09	2.12439	0.78	0.461	5.3963581382975e-05	3
RNU4-51P	1.86690832163462e-06	2.12366	0.254	0.045	0.0367594	3
GNG11	3.33195860886362e-09	2.12013	0.644	0.264	6.56062650085246e-05	3
SMIM14	5.54430619444757e-20	2.11302	1	0.854	1.09167388968673e-15	3
ATP11C	3.85699837802692e-09	2.10707	0.712	0.354	7.594429806335e-05	3
DAPP1	1.5358400411248e-19	2.10342	1	0.888	3.02406904097474e-15	3
HCP5	1.61573819276995e-11	2.10237	0.814	0.5	3.18138850156402e-07	3
RP11-389C8.21	3.85389826490304e-12	2.09355	0.729	0.247	7.58832568359409e-08	3
TMEM231	1.49206658636736e-10	2.08556	0.644	0.202	2.93787910855734e-06	3
TMEM185A	3.03719164262669e-08	2.08021	0.542	0.185	0.000598023	3
ZNF3661	1.0461481288751e-13	2.06944	0.831	0.337	2.05986566575507e-09	3
LRRFIP2	3.63595577043748e-16	2.05582	0.983	0.691	7.15919691199141e-12	3
JUNB	2.39983195289437e-13	2.05539	0.898	0.618	4.725269115249e-09	3
GPX4	4.31556521752787e-27	2.05471	1	0.994	8.49734791331237e-23	3
FXYD2	5.14154161799745e-11	2.05469	0.847	0.438	1.0123695445837e-06	3
TMSB4XP2	1.57303285097016e-10	2.05379	0.78	0.32	3.09730168356025e-06	3
RFTN1	2.07099434712533e-11	2.05152	0.949	0.893	4.07778786948977e-07	3
FDPS	6.31420847229421e-12	2.03947	0.949	0.803	1.24326764819473e-07	3
KDM2B	8.4235426895334e-15	2.03735	0.966	0.921	1.65859555556913e-10	3
NDE1	1.61945887209173e-07	2.03718	0.763	0.466	0.00318871	3
FAM135A	1.48542938812046e-12	2.03461	0.712	0.208	2.92481046520919e-08	3
UBAC1	7.94410271833781e-13	2.03274	0.881	0.421	1.56419382524072e-08	3
TYK2	1.62154453498218e-15	2.02466	1	0.848	3.19282118937992e-11	3
NFKB2	9.12938026895436e-17	2.02372	0.966	0.579	1.79757497495711e-12	3
IRF2	3.03053486101107e-18	2.01886	1	0.669	5.9671231413308e-14	3
CAMKK2	1.24389996251909e-07	2.00771	0.678	0.343	0.00244924	3
LSM3P2	1.68214976042351e-08	2.00735	0.254	0.022	0.000331215	3
KLF7	2.13300374492097e-06	2.00633	0.61	0.292	0.0419988	3
RP11-289I10.2	6.43925113594903e-11	2.0037	0.525	0.135	1.26788854866836e-06	3
PALLD1	4.43781955643731e-10	1.99447	0.576	0.163	8.73806670662506e-06	3
CTB-113P19.5	1.11745931986691e-07	1.98947	0.305	0.051	0.00220028	3
ARL17A	1.29923775372571e-10	1.98544	0.78	0.421	2.55819913708592e-06	3
VEGFA	1.42975496797574e-08	1.9853	0.254	0.022	0.000281519	3
TMEM97	4.75035867758842e-11	1.98466	0.78	0.41	9.3534562361716e-07	3
ASMTL	2.81880543333648e-11	1.98446	0.966	0.697	5.55022789823952e-07	3
ARAP2	9.04100636475623e-14	1.97743	0.932	0.708	1.7801741532205e-09	3
CASP7	2.00101635552266e-06	1.96738	0.458	0.163	0.0394	3
TET3	2.40496733703501e-07	1.96282	0.61	0.264	0.00473538	3
MTA3	6.85665853336203e-07	1.95023	0.678	0.388	0.0135008	3
CLPTM1	2.38630968643921e-11	1.94873	0.898	0.635	4.6986437725988e-07	3
BEND5	1.33149410526529e-08	1.94212	0.458	0.118	0.000262171	3
RP11-750H9.5	6.98836999959568e-08	1.92485	0.508	0.169	0.00137601	3
PTGIR	1.14649337050211e-16	1.91622	0.983	0.674	2.25744544651866e-12	3
EPM2AIP1	4.15540435171473e-09	1.91484	0.881	0.612	8.18199116852629e-05	3
PNRC1	7.31459388770856e-22	1.90731	1	0.994	1.44024353648981e-17	3
TSPYL5	1.89946673847678e-07	1.9027	0.492	0.163	0.00374005	3
CTTNBP2NL	1.30446374574382e-12	1.89551	0.881	0.489	2.56848911536957e-08	3
CTD-2562J17.7	2.37354909810366e-06	1.89358	0.339	0.084	0.0467352	3
SLC31A2	3.39517939683705e-07	1.88069	0.441	0.14	0.00668511	3
RNA5SP498	1.28700065895916e-11	1.88064	0.61	0.169	2.53410429749058e-07	3
CCDC28B	1.00469854778392e-12	1.87959	0.881	0.5	1.97825144058655e-08	3
HLA-DQB2	2.52670026606596e-22	1.87744	1	0.91	4.97507282388387e-18	3
CBX1	6.61821880059852e-10	1.87061	0.898	0.59	1.30312728183785e-05	3
CTD-2003C8.2	2.59529271629778e-08	1.86755	0.61	0.253	0.000511013	3
DAPK1	4.28907726221528e-08	1.86154	0.898	0.73	0.000844519	3
CEP350	2.97812111561438e-19	1.85968	1	0.955	5.86392047664471e-15	3
PLBD2	1.13714981905661e-10	1.85849	0.831	0.472	2.23904799372247e-06	3
ABCD2	9.005096483127e-08	1.85123	0.576	0.219	0.0017731	3
SAC3D1	1.04402884747143e-11	1.84553	0.814	0.371	2.05569280067125e-07	3
C4orf46	8.13244106020459e-07	1.83618	0.61	0.315	0.0160128	3
KIF2A	2.01700579951563e-10	1.81418	0.949	0.865	3.97148441924627e-06	3
IFT43	1.87873685218624e-06	1.81236	0.661	0.393	0.0369923	3
MAGEF1	2.23245596105078e-09	1.8106	0.644	0.236	4.39570578730899e-05	3
CEP135	5.76391627628528e-10	1.79695	0.881	0.629	1.13491511480057e-05	3
MALT1	1.68308803706382e-08	1.7942	0.966	0.876	0.0003314	3
LRRK1	9.80996647883502e-13	1.79131	0.966	0.848	1.93158239968262e-08	3
FAM107B	2.12570890385279e-15	1.7905	1	0.77	4.18552083168614e-11	3
LINC00173	6.19097754716841e-07	1.78849	0.525	0.185	0.01219	3
PCMTD2	1.11131026368412e-06	1.7847	0.746	0.5	0.0218817	3
MPP31	7.33564258712104e-08	1.7845	0.61	0.253	0.00144439	3
GABARAPL2	1.72205378675753e-20	1.78043	1	0.989	3.39072390612557e-16	3
HDGFRP3	7.4487646198841e-07	1.78005	0.695	0.348	0.0146666	3
RUFY3	2.99741731320116e-19	1.76136	1	0.904	5.90191468969308e-15	3
PDE4DIP	3.04663536317496e-12	1.75061	0.898	0.601	5.9988250300915e-08	3
MPC1	3.57409777145371e-08	1.74199	0.932	0.792	0.00070374	3
ADRBK2	2.36822039025448e-15	1.7348	0.966	0.893	4.66302594841107e-11	3
H2AFZ	1.19170377543185e-13	1.73243	0.949	0.938	2.34646473382531e-09	3
MED13L	1.06787824235279e-16	1.73148	1	0.944	2.10265225919264e-12	3
LSR	1.89235561895592e-09	1.72871	0.831	0.449	3.72604821372421e-05	3
CALM3	3.21568592463791e-16	1.7286	0.983	0.927	6.33168558561204e-12	3
CHD3	7.64416953186287e-09	1.71407	0.932	0.764	0.000150514	3
YPEL2	9.3541204533406e-08	1.70941	0.492	0.152	0.00184183	3
ZMAT3	3.59768877535685e-07	1.69889	0.847	0.59	0.00708385	3
MCF2	4.99668434641877e-09	1.69678	0.271	0.022	9.83847147809855e-05	3
C9orf91	8.834304634332e-10	1.69547	0.881	0.663	1.73947458249997e-05	3
ZFYVE19	1.68753368161116e-09	1.68474	0.763	0.365	3.32275381909238e-05	3
SLC7A11	8.88214082952648e-10	1.68131	0.932	0.747	1.74889352933376e-05	3
CERS6	6.83960191576222e-11	1.67984	0.949	0.899	1.34671761721358e-06	3
ATP2B1	1.64589589000859e-09	1.67964	0.932	0.697	3.24076900742692e-05	3
AP001062.7	3.75457368476692e-08	1.67932	0.78	0.41	0.000739276	3
NPR2	3.66253988758195e-07	1.67895	0.339	0.073	0.00721154	3
CDCA4	1.37825292158541e-06	1.67886	0.644	0.315	0.0271378	3
TOR1AIP2	6.68797938180516e-09	1.67569	0.949	0.798	0.000131686	3
FAM49A	1.2589846209603e-09	1.67534	0.915	0.725	2.47894071867083e-05	3
ZNF532	1.38610618493176e-06	1.67119	0.576	0.242	0.0272924	3
TIFA	2.00115622405937e-10	1.66897	0.864	0.466	3.9402766051729e-06	3
BASP11	1.2111851572546e-14	1.66471	0.949	0.388	2.38482357463431e-10	3
TCEB3	5.20025224060952e-15	1.66292	0.983	0.871	1.02392966617602e-10	3
CCDC71L	1.33075540813547e-07	1.65566	0.678	0.281	0.00262026	3
MAP2K4	2.36143086941384e-07	1.65279	0.847	0.663	0.00464966	3
MMP25	5.76599284032859e-09	1.64897	0.814	0.461	0.000113532	3
ALDH1A3	1.2504218562301e-06	1.64689	0.475	0.157	0.0246208	3
SQSTM1	3.09541902123598e-15	1.64509	1	0.966	6.09488005281365e-11	3
CASP3	4.14689125374355e-09	1.64366	0.915	0.713	8.16522887862106e-05	3
PEA15	1.05635416052501e-22	1.63659	1	0.966	2.07996134207375e-18	3
HNRNPLL1	1.19142123219769e-06	1.63344	0.61	0.298	0.0234591	3
ABCA5	5.46018296633426e-11	1.624	0.949	0.669	1.07511002607122e-06	3
ENO1	4.03036074693857e-18	1.62117	1	0.994	7.93578031072204e-14	3
EED	1.35007543933778e-09	1.61275	0.898	0.747	2.6582985400561e-05	3
ZDHHC18	3.55998333807719e-11	1.61249	0.881	0.438	7.00960719267399e-07	3
WIPI2	2.19658588065493e-14	1.61178	0.983	0.815	4.32507759900956e-10	3
NFKBIA	9.97341964474881e-12	1.60338	1	0.882	1.96376632805104e-07	3
DOCK10	2.37537488118204e-14	1.60276	1	0.961	4.67711314104743e-10	3
RAB30	1.36889493889139e-07	1.59432	0.763	0.427	0.00269535	3
ANKRD10-IT1	8.75715232276851e-08	1.59283	0.847	0.551	0.00172428	3
AEBP2	6.20401487939028e-07	1.58408	0.763	0.466	0.0122157	3
DGAT2	1.8153118335957e-07	1.57843	0.712	0.348	0.00357435	3
MAPK8IP3	7.79648703245648e-08	1.57719	0.915	0.657	0.00153513	3
PLA2G4C	7.57573047232056e-07	1.577	0.458	0.146	0.0149166	3
FZD2	2.33949092972953e-07	1.57552	0.542	0.191	0.00460646	3
MTHFS	1.44947356939978e-06	1.57094	0.712	0.449	0.0285401	3
ANTXR2	1.44284356977424e-11	1.57026	0.983	0.882	2.84095898888547e-07	3
BCL3	1.3252787971548e-11	1.56221	0.966	0.702	2.60947395159781e-07	3
ZNF267	1.9229140397479e-06	1.5575	0.847	0.685	0.0378622	3
ARHGEF2	4.33624153496703e-07	1.55656	0.881	0.792	0.00853806	3
NEK6	9.35168607849016e-13	1.55598	1	0.837	1.84134698885471e-08	3
IFNGR1	5.26626999167972e-16	1.55534	0.983	0.893	1.03692856136174e-11	3
TMSB4XP4	6.22188895893179e-07	1.54986	0.949	0.691	0.0122509	3
CD581	1.72159755989261e-07	1.54819	0.78	0.416	0.00338983	3
TMEM14B	1.15247612490437e-16	1.54789	1	0.983	2.26922548993671e-12	3
GATSL3	1.73577091284804e-06	1.5391	0.475	0.169	0.0341773	3
FRY	4.51561704682862e-08	1.53805	0.746	0.32	0.000889125	3
OAZ2	3.6902359871026e-14	1.53101	0.983	0.865	7.26607465860502e-10	3
TRADD	2.31311773498905e-13	1.5308	1	0.815	4.55452882019343e-09	3
HLA-DQA1	8.63124774197634e-24	1.52811	1	1	1.69949268039514e-19	3
HLA-DQB1	9.4817265551038e-23	1.52753	1	0.978	1.86695195869994e-18	3
DCAF6	7.78623638434109e-11	1.52352	0.949	0.837	1.53310994407676e-06	3
ZDHHC7	8.27567570825741e-11	1.52094	0.915	0.674	1.62948054695588e-06	3
SF3A3	2.66096995411427e-07	1.51958	0.932	0.893	0.00523945	3
FYTTD1	2.26496910006066e-10	1.51848	0.966	0.893	4.45972415801944e-06	3
ERAL1	2.11793183061176e-07	1.50837	0.847	0.685	0.00417021	3
KAT6B	3.58653482746444e-07	1.50701	0.831	0.478	0.00706189	3
ANXA4	5.20161016561354e-11	1.50441	0.949	0.792	1.02419704160931e-06	3
LMAN2L	8.66914765760181e-07	1.48595	0.661	0.303	0.0170696	3
RAB11A	3.0774516446546e-17	1.48467	1	0.961	6.05950228832491e-13	3
UVRAG	1.00111481902972e-16	1.47785	0.983	0.949	1.97119507866952e-12	3
PLEK	1.79072274336884e-16	1.47779	1	1	3.52593308169325e-12	3
ANXA7	6.47434595820547e-17	1.4768	0.983	0.944	1.27479871917066e-12	3
FKBP5	1.91686386182595e-14	1.47118	1	0.904	3.7743049439353e-10	3
CYB5A	9.63105861661652e-09	1.47041	0.814	0.596	0.000189636	3
FAM60A	2.17069473548151e-11	1.46206	0.966	0.876	4.27409793416308e-07	3
TBC1D17	8.36285241796373e-09	1.45684	0.932	0.725	0.000164665	3
TMSB4XP8	3.44680878170181e-17	1.45534	1	1	6.78676649117086e-13	3
GCDH	1.76629613463488e-06	1.45327	0.78	0.478	0.0347784	3
TMSB4X	7.94263231378646e-20	1.45202	1	1	1.56390430258455e-15	3
GPR132	6.14741669663477e-07	1.45199	0.898	0.787	0.0121043	3
HLA-F	7.09719296958048e-16	1.44846	1	0.972	1.3974372957104e-11	3
TRIM24	3.07954438332282e-07	1.44818	0.763	0.466	0.00606362	3
CELF2	5.34335740000364e-14	1.44731	0.983	0.978	1.05210707206072e-09	3
GSTP1	1.19619722130323e-24	1.43961	1	1	2.35531232874605e-20	3
SF3A1	1.47996937506817e-13	1.43549	0.983	0.86	2.91405969950923e-09	3
MANBA	5.59694198745535e-07	1.43436	0.898	0.691	0.0110204	3
ZNF672	1.58261975562042e-08	1.41745	0.898	0.725	0.000311618	3
CD44	2.43767928296641e-06	1.41666	0.949	0.961	0.0479979	3
OAT	7.26258255604041e-07	1.41304	0.763	0.489	0.0143	3
H2AFJ	2.45626094854485e-06	1.4032	0.763	0.444	0.0483638	3
PITPNA	4.50573418793343e-08	1.40059	0.983	0.854	0.000887179	3
FAM69A	1.90842493058268e-11	1.3963	0.966	0.708	3.7576886883173e-07	3
JAK2	4.35754987239167e-11	1.39624	0.966	0.803	8.5800156987392e-07	3
SLC38A2	1.13684341869236e-12	1.39469	0.983	0.938	2.23844469140526e-08	3
G3BP1	3.3116982630458e-15	1.3918	1	0.938	6.52073387993719e-11	3
SLC44A1	1.96850698319373e-06	1.39157	0.864	0.556	0.0387599	3
HIST1H2BK	2.89159981216022e-11	1.39007	0.983	0.876	5.69356003014346e-07	3
IFNGR2	3.27198875635123e-08	1.38755	0.932	0.702	0.000644255	3
NAP1L1	6.03181896785214e-17	1.38456	1	0.989	1.18766515477009e-12	3
CTNNB1	1.00193895276176e-08	1.37683	0.949	0.781	0.000197282	3
MAD2L2	7.61370613536383e-16	1.37224	1	0.949	1.49913873805314e-11	3
CTSH	6.11379074248815e-13	1.36835	0.983	0.826	1.20380539719592e-08	3
STARD7	7.93486300746196e-15	1.36016	1	0.994	1.56237452616926e-10	3
PTGES2	8.01514325080899e-14	1.35396	0.983	0.86	1.57818170608429e-09	3
BNIP3L	2.36393681449463e-07	1.34802	0.898	0.691	0.00465459	3
CORO1B	2.7428671825431e-09	1.34546	0.949	0.904	5.40070548242736e-05	3
N4BP2L1	1.09236014287177e-06	1.34203	0.932	0.86	0.0215086	3
GPR137	2.07596355575763e-06	1.3384	0.729	0.433	0.0408757	3
CYTH1	2.54576775648493e-12	1.33754	0.983	0.961	5.01261671251883e-08	3
FDFT1	7.40912194771911e-10	1.32885	0.983	0.972	1.45885611150589e-05	3
HLA-DOA	1.95191416508748e-14	1.32404	1	0.848	3.84331899105725e-10	3
PFKL	7.73617502083085e-18	1.31932	1	0.983	1.5232528616016e-13	3
HLA-DPB1	4.81271797499209e-25	1.31917	1	1	9.47624169275943e-21	3
IL7R1	1.33315685911168e-10	1.31713	0.831	0.36	2.62498585559091e-06	3
OSER1	6.64217843894366e-07	1.31696	0.847	0.669	0.0130784	3
RFXAP	4.32586124084853e-07	1.31452	0.814	0.478	0.00851762	3
PIAS1	2.88350868566032e-12	1.31363	0.983	0.91	5.67762860206517e-08	3
ORAI1	5.35361365484302e-12	1.30977	0.949	0.848	1.05412652863859e-07	3
BET1	8.23886203724447e-12	1.30892	1	0.809	1.62223193513344e-07	3
APLP2	9.14474486867842e-10	1.30126	0.932	0.573	1.80060026464278e-05	3
SDHAF1	2.05990112616826e-06	1.29944	0.797	0.573	0.0405595	3
TANK	1.14538081678646e-11	1.29385	0.983	0.916	2.25525482825254e-07	3
COTL11	1.26988338332621e-11	1.28992	0.966	0.674	2.5004003817693e-07	3
HLA-DRB1	2.39028334753717e-21	1.28891	1	1	4.70646791130069e-17	3
TRIM26	1.65696878162843e-07	1.28282	0.898	0.635	0.00326257	3
ICAM1	3.48297754993174e-07	1.28024	0.932	0.674	0.00685798	3
HLA-DRA	3.53129305339005e-24	1.27689	1	1	6.95311602212501e-20	3
MACF1	6.87803174080953e-11	1.26736	1	0.899	1.3542844497654e-06	3
DLD	5.90859992499895e-11	1.26421	0.966	0.843	1.16340332523229e-06	3
SPI11	4.39778192263143e-14	1.25857	1	0.742	8.65923260566128e-10	3
LRP8	4.7072942735306e-08	1.25397	0.898	0.697	0.000926866	3
LGALS9	3.34557435344778e-12	1.2514	0.983	0.798	6.58743590193869e-08	3
SYNGR2	6.89430235703876e-20	1.2482	1	1	1.35748813410093e-15	3
MYB	8.15947523968832e-07	1.23742	0.797	0.483	0.016066	3
JAK3	4.01758676339549e-08	1.23562	0.915	0.64	0.000791063	3
TIFAB	4.50453282608422e-11	1.23328	1	0.843	8.86942513455984e-07	3
STARD10	2.15881997373698e-06	1.23077	0.763	0.472	0.0425072	3
PPM1K	6.84897229023328e-09	1.22667	0.983	0.904	0.000134856	3
HLA-C	4.77482889421874e-22	1.22058	1	1	9.40163809271669e-18	3
NBPF14	1.930877881682e-08	1.21995	0.983	0.882	0.00038019	3
HIVEP1	2.23085625758313e-08	1.21873	0.966	0.775	0.000439256	3
ICOSLG	2.83213373479298e-11	1.21214	0.966	0.871	5.57647132380738e-07	3
FOXP1	1.37227739955776e-08	1.20623	0.966	0.927	0.000270201	3
TMSB10	4.38062831516698e-07	1.20617	1	1	0.00862546	3
PHF21A	1.49365352613986e-06	1.20012	0.797	0.449	0.02941	3
DLGAP4	7.7076574458081e-09	1.18568	0.966	0.803	0.000151764	3
GRSF1	1.93644043097205e-10	1.18372	1	0.994	3.81285120858396e-06	3
ARL6IP5	1.5125254132404e-19	1.18249	1	0.994	2.97816253867034e-15	3
LSP1	1.40170811955119e-20	1.17714	1	1	2.75996328739628e-16	3
ZBED1	3.64213326115584e-12	1.17662	1	0.904	7.17136039121585e-08	3
SELPLG	1.97156580979747e-11	1.1684	1	0.994	3.88201307949122e-07	3
SNX29	1.73854325913312e-07	1.16804	0.898	0.635	0.00342319	3
BTBD7	1.98972830371713e-07	1.16742	0.915	0.742	0.00391778	3
ARPP19	2.69239533898423e-08	1.16449	0.949	0.871	0.000530133	3
GNG7	4.62403246319753e-08	1.16358	0.966	0.803	0.000910472	3
ACO2	9.52846844171604e-07	1.15562	0.847	0.719	0.0187616	3
CFLAR	2.0047828302098e-08	1.15401	1	0.899	0.000394742	3
ARID1A	3.81281609738624e-08	1.15152	0.966	0.927	0.000750743	3
IL10RA	4.32863601865233e-09	1.15077	1	0.978	8.52308432072644e-05	3
LRCH3	1.06591688064352e-07	1.14669	0.966	0.809	0.00209879	3
HBP1	2.14408700212286e-06	1.14459	0.932	0.652	0.0422171	3
BUB3	3.9100394650967e-11	1.14172	1	0.955	7.6988677067754e-07	3
REPIN1	3.09691778186734e-15	1.13557	1	0.989	6.09783111249679e-11	3
PTP4A2	2.53113847990586e-13	1.12692	0.983	1	4.98381166693463e-09	3
CMTM6	2.25892494820568e-07	1.1054	0.983	0.955	0.00444782	3
MXD4	1.078800369197e-12	1.10457	1	0.978	2.12415792694889e-08	3
SLC25A39	4.2711266661598e-11	1.10113	1	0.949	8.40984840566865e-07	3
SNX20	7.9395414485179e-12	1.09435	1	0.966	1.56329571121318e-07	3
UBA3	4.58351639692088e-08	1.0727	0.966	0.916	0.000902494	3
ZFAS1	5.57297021724729e-11	1.06582	1	0.972	1.09731783577599e-06	3
ERGIC2	5.54325322523795e-11	1.06512	1	0.916	1.09146656004935e-06	3
ECI1	1.56573226431927e-08	1.06476	0.898	0.713	0.000308293	3
PIP4K2A	5.65022624229404e-10	1.05744	1	0.955	1.1125295471077e-05	3
SFT2D1	5.86031208741051e-07	1.05605	0.983	0.983	0.011539	3
COMMD1	1.47600966310009e-08	1.05274	0.949	0.86	0.000290626	3
HLA-DQA2	3.42746616791415e-07	1.04255	1	0.916	0.00674868	3
ZMIZ2	1.38457664236769e-09	1.03923	1	0.882	2.72623140882199e-05	3
TMEM138	1.24913796130719e-09	1.03806	0.966	0.916	2.45955264581386e-05	3
ALG2	1.39528622705843e-06	1.03321	0.966	0.888	0.0274732	3
HLA-DRB6	1.45814888646683e-12	1.0285	1	1	2.87109515745318e-08	3
MED4	1.19956823456835e-07	1.02779	0.949	0.876	0.00236195	3
TMEM123	7.90884922778021e-11	1.02649	0.983	0.955	1.55725241294992e-06	3
SPPL2A	7.10219000528255e-08	1.02619	0.983	0.871	0.00139842	3
APMAP	2.38137665919115e-06	1.01708	0.932	0.736	0.0468893	3
RUNX3	5.11869937705153e-09	1.01624	0.966	0.815	0.000100787	3

## Sheet: Supplementary Table 4
SUPPLEMENTARY TABLE 4. List of pDC and icDC2 identity genes that are differentially expressed between CD123hi and CD123lo pDCs in saline blister dataset (See Figure 5b).
Signature identity	Gene	p_val	avg_log2FC	pct.1	pct.2	p_val_adj
pDC	PTPRCAP	2.06990532873195e-15	8.13532	0.75	0.012	1.20772766215523e-10
pDC	MAP2K6	8.35151847670962e-07	7.83525	0.438	0.037	0.0487286
pDC	PLD4	1.56085601550447e-16	7.62912	0.875	0.037	9.10712659366395e-12
pDC	CHCHD10	8.69390831544918e-10	7.41935	0.438	0	5.07263468481513e-05
pDC	RNASE6	5.10987073504089e-18	7.37216	0.938	0.037	2.98145627777431e-13
pDC	MZB1	3.63437572604266e-18	7.33433	0.875	0.012	2.12054920487411e-13
pDC	LINC00996	3.75406379718397e-12	7.29922	0.75	0.062	2.19038360374293e-07
pDC	LAMP5	2.68442137918324e-17	7.26491	0.875	0.025	1.56627934211204e-12
pDC	LIME1	6.50443807800955e-16	7.24958	0.812	0.025	3.79514448537623e-11
pDC	LILRA4	2.38283797020442e-17	7.22491	0.938	0.049	1.39031447047517e-12
pDC	SMIM5	1.77541016987318e-09	7.20958	0.625	0.062	0.00010359
pDC	GPM6B	1.57227010227068e-16	6.9455	0.75	0	9.17372436571875e-12
pDC	TMEM19	0.000340889	6.67645	0.5	0.16	1
pDC	TARBP1	2.04015094992264e-10	6.67632	0.812	0.136	1.19036687475136e-05
pDC	PRMT7	2.57792095380716e-13	6.61071	0.75	0.037	1.50413953891786e-08
pDC	KCNK17	3.13904657535722e-11	6.52283	0.562	0.012	1.83153950532368e-06
pDC	ATP13A2	2.07271267784637e-12	6.4163	0.562	0	1.20936566614302e-07
pDC	SCT	5.19806649929663e-06	6.23833	0.25	0	0.303292
pDC	TXNDC5	1.38036471136652e-16	6.21037	0.875	0.037	8.05401398141022e-12
pDC	COBLL1	1.1656267644588e-05	6.20499	0.5	0.099	0.680108
pDC	C11orf24	2.66283358791448e-07	6.20014	0.375	0.012	0.0155368
pDC	E2F5	0.782633	6.18152	0.188	0.259	1
pDC	SMPD3	6.54238394625406e-15	6.17751	0.875	0.062	3.81728476112086e-10
pDC	TTC24	2.91946639063884e-10	6.1772	0.562	0.025	1.70342105494605e-05
pDC	MMP23B	8.69390831544918e-10	6.09324	0.438	0	5.07263468481513e-05
pDC	SCAMP5	3.94462885862114e-15	6.06126	0.688	0	2.30157260013968e-10
pDC	TNFRSF21	7.29736680683622e-13	6.05524	0.688	0.025	4.25779461078473e-08
pDC	GAPT	1.88784509101821e-15	6.03151	0.875	0.049	1.10150097525639e-10
pDC	OCIAD2	2.88707327546398e-06	6.01543	0.438	0.049	0.168452
pDC	STAMBPL1	0.0537423	5.99937	0.25	0.099	1
pDC	BIK	5.19806649929663e-06	5.98562	0.25	0	0.303292
pDC	ST3GAL4	7.98816772315409e-05	5.94402	0.25	0.012	1
pDC	LY9	0.000304601	5.93044	0.375	0.074	1
pDC	NCF1B	8.61763081112964e-11	5.87797	0.688	0.062	5.02812904936981e-06
pDC	IFI44L	2.28155391963739e-15	5.84891	0.812	0.025	1.33121826549083e-10
pDC	SIT1	1.39167172453626e-08	5.82948	0.438	0.012	0.000811999
pDC	CARD11	3.94462885862114e-15	5.79722	0.688	0	2.30157260013968e-10
pDC	IGHM	1.63281558782737e-16	5.79232	0.812	0.012	9.52698911029638e-12
pDC	LRRC36	2.88707327546398e-06	5.78633	0.438	0.049	0.168452
pDC	NUCB2	2.132169549195e-12	5.77437	0.875	0.123	1.24405696686881e-07
pDC	AEBP1	4.36047780024252e-11	5.68405	0.5	0	2.5442079821075e-06
pDC	KPTN	5.19806649929663e-06	5.68152	0.25	0	0.303292
pDC	CD36	2.22798337930146e-10	5.66603	0.625	0.037	1.29996146232102e-05
pDC	SLA2	0.000123004	5.59315	0.375	0.062	1
pDC	LRRC26	3.94462885862114e-15	5.59275	0.688	0	2.30157260013968e-10
pDC	CCR2	1.18769258785699e-13	5.57148	0.688	0.012	6.92982994236919e-09
pDC	TMEM109	2.61895792628397e-07	5.53122	0.625	0.123	0.0152808
pDC	KCNA5	1.39167172453626e-08	5.52021	0.438	0.012	0.000811999
pDC	CXXC5	1.72374307307422e-10	5.46652	0.688	0.062	1.00575237084661e-05
pDC	GZMB	9.93955908657571e-16	5.45642	0.938	0.074	5.79943454024433e-11
pDC	AGPAT2	2.98524730678556e-07	5.45365	0.312	0	0.017418
pDC	DERL3	2.92421396271025e-15	5.43018	0.812	0.025	1.70619112082255e-10
pDC	SLC2A8	1.30299609643458e-10	5.41245	0.625	0.037	7.60259132386684e-06
pDC	CLIC3	2.01459769840477e-15	5.40649	0.812	0.025	1.17545731908823e-10
pDC	NCF1C	3.59034781045026e-13	5.39933	0.875	0.099	2.09486023696341e-08
pDC	TBC1D10C	1.64835004795016e-08	5.39466	0.375	0	0.000961763
pDC	RAC2	8.52805558220048e-16	5.38248	0.875	0.037	4.97586459054651e-11
pDC	TRAF4	1.35413390328459e-12	5.36186	0.625	0.012	7.90096508549458e-08
pDC	BIN2	4.7738506443349e-06	5.3347	0.312	0.012	0.27854
pDC	ARL5C	5.19806649929663e-06	5.30759	0.25	0	0.303292
pDC	IRF7	3.02082967781527e-13	5.30229	1	0.21	1.76256349211488e-08
pDC	GLCCI1	1.64835004795016e-08	5.27231	0.375	0	0.000961763
pDC	SLC44A2	0.000315921	5.2594	0.438	0.111	1
pDC	MIA3	2.67479924934948e-06	5.21247	0.562	0.099	0.156067
pDC	NPC1	2.76841199414007e-11	5.19268	0.75	0.074	1.61528534622091e-06
pDC	RNASET2	3.76565544492762e-15	5.17907	0.875	0.049	2.19714698245192e-10
pDC	ITPR1	3.27520077230228e-07	5.13252	0.5	0.049	0.0191098
pDC	DGKZ	2.83847888617599e-05	5.12695	0.438	0.074	1
pDC	BLNK	3.9049394977444e-12	5.12021	0.75	0.049	2.27841504874893e-07
pDC	PMEPA1	2.66283358791448e-07	5.09021	0.375	0.012	0.0155368
pDC	PROC	4.7738506443349e-06	5.07833	0.312	0.012	0.27854
pDC	HHEX	2.98524730678556e-07	5.07598	0.312	0	0.017418
pDC	PAFAH2	8.35151847670962e-07	5.05863	0.438	0.037	0.0487286
pDC	MPEG1	6.37880796081552e-14	5.05767	0.875	0.074	3.72184308089703e-09
pDC	ZDHHC17	1.39051328817739e-06	5.02651	0.562	0.099	0.0811323
pDC	SLC7A5	2.28155391963739e-15	5.01766	0.812	0.025	1.33121826549083e-10
pDC	PPP1R14B	2.28384238916204e-11	4.99613	0.875	0.16	1.33255351880437e-06
pDC	FAM221B	1.94152776248228e-08	4.98028	0.625	0.074	0.00113282
pDC	NUP210	2.91946639063884e-10	4.96723	0.562	0.025	1.70342105494605e-05
pDC	PLEKHD1	4.02196751322857e-07	4.96181	0.688	0.185	0.023467
pDC	APP	4.81941822692417e-11	4.95767	0.875	0.148	2.81198595286345e-06
pDC	HRH2	8.62301866192164e-09	4.93796	0.5	0.025	0.000503127
pDC	CD37	1.9379737412873e-09	4.90917	0.812	0.16	0.000113075
pDC	SP110	2.132169549195e-12	4.83446	0.875	0.123	1.24405696686881e-07
pDC	MAP1A	3.0947874662226e-14	4.78798	0.75	0.025	1.8057156429169e-09
pDC	MGAT4A	0.524585	4.7781	0.312	0.296	1
pDC	CDKN2D	1.48133361330254e-08	4.73189	0.5	0.025	0.000864314
pDC	CDCA7L	0.000500785	4.70225	0.25	0.025	1
pDC	STAP1	3.35130804012891e-07	4.6745	0.375	0.012	0.0195539
pDC	UNC93B1	6.00921687973832e-11	4.67094	0.812	0.099	3.50619777282092e-06
pDC	TM7SF3	6.17452335802122e-05	4.65569	0.375	0.049	1
pDC	CUEDC1	1.35006578684376e-13	4.61435	0.688	0.012	7.87722884649726e-09
pDC	S1PR4	5.95646666473949e-06	4.6046	0.312	0.012	0.347542
pDC	PLAC8	1.15793120008294e-13	4.58431	0.938	0.123	6.75618117312395e-09
pDC	ANKRD36C	1.33081977133849e-06	4.57846	0.562	0.086	0.0776493
pDC	SELL	4.55168997025443e-15	4.55135	0.938	0.074	2.65577454694435e-10
pDC	MYBL2	2.23294098967747e-08	4.54906	0.438	0.012	0.00130285
pDC	MIB2	1.4979194196767e-07	4.53345	0.438	0.025	0.00873991
pDC	PACSIN1	1.35006578684376e-13	4.52869	0.688	0.012	7.87722884649726e-09
pDC	CYP46A1	0.00480539	4.51974	0.438	0.173	1
pDC	TMEM53	0.00508579	4.51809	0.25	0.049	1
pDC	COL26A1	2.89496941844932e-12	4.50043	0.625	0.012	1.68912780658262e-07
pDC	VAV3	3.84342084858912e-05	4.49806	0.312	0.025	1
pDC	HM13	6.16609645393173e-05	4.48805	0.625	0.247	1
pDC	SLC38A10	0.00227841	4.4873	0.438	0.123	1
pDC	ZNF791	0.0294985	4.47619	0.5	0.333	1
pDC	APBB1IP	5.34687429713896e-09	4.46777	0.688	0.099	0.000311974
pDC	SPNS3	5.33386437915229e-06	4.46727	0.312	0.012	0.311215
pDC	PCED1B-AS1	3.06421541061337e-10	4.45947	0.625	0.037	1.78787776563058e-05
pDC	TMIGD2	0.000163615	4.43286	0.375	0.062	1
pDC	BCL7A	2.55132934214174e-11	4.42237	0.625	0.025	1.48862413125944e-06
pDC	P2RY14	9.25273112749162e-14	4.40887	0.75	0.025	5.39869103095753e-09
pDC	MMP11	5.19806649929663e-06	4.39529	0.25	0	0.303292
pDC	SLC1A5	1.58301268791028e-09	4.38471	0.625	0.049	9.23640413015014e-05
pDC	GRK6	2.39594844064064e-06	4.38073	0.375	0.025	0.139796
pDC	ITM2C	1.08443373151187e-11	4.36929	0.938	0.21	6.32734549325229e-07
pDC	AFF3	0.000257669	4.34101	0.5	0.136	1
pDC	CD2AP	2.27218944747849e-07	4.32424	0.438	0.025	0.0132575
pDC	CARHSP1	0.00109325	4.31327	0.5	0.185	1
pDC	NEK8	0.000341489	4.30765	0.5	0.148	1
pDC	BLK	5.19806649929663e-06	4.30698	0.25	0	0.303292
pDC	UBALD2	5.33386437915229e-06	4.2968	0.312	0.012	0.311215
pDC	CPED1	0.000200473	4.29484	0.312	0.037	1
pDC	CYTH4	1.372929006025e-09	4.26066	0.688	0.074	8.01062887145407e-05
pDC	ZFAT	4.82943548987291e-12	4.25402	0.75	0.049	2.81783072527614e-07
pDC	SEMA4D	2.99318682863204e-07	4.24854	0.5	0.049	0.0174643
pDC	RGS14	6.64827754354138e-06	4.23849	0.312	0.012	0.387907
pDC	SCN9A	4.55639929314211e-15	4.23025	0.75	0.012	2.65852229556963e-10
pDC	PTPRS	0.00220177	4.20091	0.375	0.099	1
pDC	PFKFB2	1.74274516134919e-11	4.17554	0.75	0.062	1.01683951929241e-06
pDC	CDIP1	5.95646666473949e-06	4.17033	0.312	0.012	0.347542
pDC	CLEC4C	4.34009273924138e-16	4.15635	0.875	0.025	2.53231391056517e-11
pDC	FCHSD2	1.25703922600666e-08	4.14997	0.938	0.284	0.000733445
pDC	LILRB4	1.80665735246703e-10	4.1375	0.875	0.148	1.05413036544394e-05
pDC	NOTCH4	0.000199938	4.11483	0.5	0.148	1
pDC	RNF166	3.22936304470365e-06	4.10063	0.375	0.025	0.188424
pDC	CYBB	9.07246969876625e-13	4.0964	0.875	0.086	5.29351389513914e-08
pDC	CYSLTR1	2.54828597874209e-05	4.09372	0.812	0.531	1
pDC	ABHD15	9.02593691719981e-06	4.08576	0.688	0.247	0.526636
pDC	MAPRE2	7.94265680482076e-09	4.08511	0.562	0.037	0.00046343
pDC	IFNLR1	0.182312	4.0846	0.438	0.407	1
pDC	MAPKAPK2	1.42935802640852e-13	4.08138	0.812	0.049	8.33987527668579e-09
pDC	LAIR1	2.09423465660993e-06	4.07635	0.812	0.383	0.122192
pDC	PLP2	2.64784004868863e-11	4.06896	0.812	0.099	1.54493523320835e-06
pDC	CNPY3	1.1507963713686e-07	4.06131	0.875	0.284	0.00671455
pDC	ARHGAP27	0.00077928	4.04523	0.5	0.173	1
pDC	SH2D3C	1.82277628865315e-11	4.04496	0.688	0.037	1.06353528114045e-06
pDC	GPATCH11	0.00508579	4.03654	0.25	0.049	1
pDC	POLB	7.75007441980798e-06	3.99007	0.625	0.173	0.452194
pDC	IL16	6.17452335802122e-05	3.97696	0.375	0.049	1
pDC	MPPE1	0.154194	3.96963	0.312	0.21	1
pDC	UTRN	0.000676623	3.96553	0.312	0.049	1
pDC	PARP10	1.22858114504379e-08	3.93058	0.688	0.099	0.00071684
pDC	NADK	8.44244292326902e-06	3.92758	0.688	0.198	0.492591
pDC	PHEX	9.61490549717452e-09	3.90822	0.5	0.025	0.000561001
pDC	MTMR1	8.27445387132409e-05	3.90766	0.438	0.086	1
pDC	ULK1	4.22114782470658e-05	3.90657	0.312	0.025	1
pDC	CUX2	5.19806649929663e-06	3.88868	0.25	0	0.303292
pDC	TGFBI	1.10374741739724e-12	3.88402	0.875	0.086	6.44003505628768e-08
pDC	NHLRC3	0.000152419	3.88018	0.375	0.062	1
pDC	IQGAP2	3.57910951835773e-10	3.87825	0.75	0.074	2.08830303067618e-05
pDC	HEATR5B	1.6898778461333e-05	3.83235	0.5	0.086	0.985993
pDC	PTCRA	2.51936482943755e-07	3.82753	0.438	0.025	0.0146997
pDC	DENND6B	0.0134094	3.82657	0.375	0.148	1
pDC	ACAP1	7.11979185198512e-06	3.82524	0.688	0.222	0.415418
pDC	CRIM1	0.00139529	3.81119	0.312	0.062	1
pDC	SPCS1	6.26365943614883e-11	3.78161	1	0.407	3.65465737120976e-06
pDC	IRF8	3.86625847688709e-10	3.7622	0.938	0.296	2.25584583350931e-05
pDC	ST6GALNAC4	1.030968899656e-13	3.75962	0.812	0.037	6.01539423882284e-09
pDC	TMEM175	0.203796	3.75063	0.25	0.148	1
pDC	IDH3A	2.62409165918219e-11	3.7387	0.875	0.123	1.53107876038303e-06
pDC	TMEM63A	0.113541	3.73287	0.25	0.123	1
pDC	RUNX2	3.81817355628507e-11	3.72643	0.812	0.099	2.22778972488565e-06
pDC	DCAF12	0.00010944	3.7232	0.25	0.012	1
pDC	SPN	0.000128716	3.71662	0.688	0.37	1
pDC	CREB3L2	3.27520077230228e-07	3.71387	0.5	0.049	0.0191098
pDC	ZDHHC4	1.44957736505471e-06	3.69691	0.5	0.062	0.0845785
pDC	STK10	0.000377583	3.69381	0.625	0.247	1
pDC	IVD	0.00885009	3.66664	0.438	0.185	1
pDC	ARHGAP4	1.44957736505471e-06	3.6639	0.5	0.062	0.0845785
pDC	DAAM1	1.08348449050591e-05	3.63755	0.688	0.173	0.632181
pDC	ATP2A3	2.51057822068332e-08	3.6102	0.438	0.012	0.00146485
pDC	KRI1	7.21135149509956e-05	3.56958	0.375	0.049	1
pDC	SEL1L3	1.70448994859099e-08	3.56512	0.688	0.099	0.000994519
pDC	FAM43A	5.33386437915229e-06	3.56221	0.312	0.012	0.311215
pDC	CD320	0.00233309	3.55434	0.25	0.037	1
pDC	PLXNA4	3.13904657535722e-11	3.55277	0.562	0.012	1.83153950532368e-06
pDC	MEF2C	2.37096527403354e-09	3.54934	0.75	0.111	0.000138339
pDC	NCF1	1.55870088197931e-08	3.54593	0.688	0.086	0.000909455
pDC	OGT	1.65538245738133e-07	3.54497	0.875	0.309	0.00965866
pDC	SLC7A6	0.000778701	3.5391	0.312	0.049	1
pDC	ARID3A	0.00195205	3.5342	0.562	0.247	1
pDC	KCTD12	1.10634890572623e-06	3.53267	0.438	0.037	0.0645521
pDC	TUBG1	6.01589448624648e-05	3.50602	0.5	0.111	1
pDC	TASP1	0.000706056	3.48776	0.25	0.025	1
pDC	CHST15	0.000595235	3.47244	0.25	0.025	1
pDC	RPS6KA4	3.93255433238954e-06	3.39289	0.375	0.025	0.229453
pDC	EVI2B	2.08937762231852e-10	3.39137	0.812	0.099	1.21908916129419e-05
pDC	STRBP	3.42680299980995e-07	3.35761	0.438	0.025	0.0199944
pDC	HERPUD1	7.21337484534206e-09	3.34463	1	0.543	0.000420879
pDC	KCTD5	3.45364551516497e-09	3.34408	0.625	0.049	0.00020151
pDC	TNK2	0.209199	3.33257	0.25	0.148	1
pDC	RIMS3	9.85971671598373e-05	3.32803	0.25	0.012	1
pDC	HPCAL1	0.133464	3.32248	0.562	0.543	1
pDC	TMEM8B	0.0862608	3.31816	0.25	0.111	1
pDC	TLR7	0.000371752	3.30684	0.562	0.21	1
pDC	IGF2R	5.47485926684823e-08	3.24105	0.625	0.086	0.00319442
pDC	TULP4	0.000634041	3.23129	0.5	0.148	1
pDC	MX2	0.0200008	3.2273	0.438	0.222	1
pDC	UHRF1	0.00050871	3.2266	0.312	0.049	1
pDC	TCF4	6.15729894565008e-09	3.22546	1	0.556	0.00035926
pDC	CDK2AP2	6.9844659361053e-09	3.21602	0.938	0.37	0.000407523
pDC	CCDC88C	0.000648447	3.18109	0.25	0.025	1
pDC	CIB2	0.000595235	3.17607	0.25	0.025	1
pDC	OXR1	2.24573173681654e-05	3.17553	0.375	0.037	1
pDC	SERPINF1	3.69683601482259e-09	3.16352	1	0.58	0.000215699
pDC	ERP29	4.27187466305559e-06	3.15804	0.75	0.247	0.249251
pDC	MAGED1	0.00255962	3.14035	0.438	0.148	1
pDC	ROGDI	6.63351764886364e-05	3.11407	0.438	0.074	1
pDC	AHI1	0.000188367	3.10212	0.375	0.062	1
pDC	IRF2BPL	4.28323566288208e-12	3.09449	0.688	0.025	2.49913951222181e-07
pDC	GPRC5C	0.00378562	3.07439	0.312	0.074	1
pDC	CMKLR1	4.3370385338759e-06	3.06541	0.375	0.025	0.253053
pDC	SIVA1	0.000921257	3.05139	0.562	0.247	1
pDC	OAS2	0.00301556	3.04955	0.375	0.099	1
pDC	EPHA2	5.57699831304431e-05	3.04792	0.312	0.025	1
pDC	IQSEC1	8.15448100309762e-05	3.04328	0.438	0.074	1
pDC	UBE2J1	0.000304662	3.03078	0.625	0.259	1
pDC	SEC63	2.41970005086587e-06	3.03075	0.562	0.086	0.141182
pDC	ERN1	0.000626253	3.01267	0.562	0.198	1
pDC	HCST	0.00057293	2.99582	0.5	0.148	1
pDC	TAX1BP3	0.0265108	2.98074	0.312	0.111	1
pDC	SETX	2.74057109383352e-09	2.97296	0.75	0.099	0.000159904
pDC	FUT7	0.00028541	2.96601	0.375	0.062	1
pDC	GTF3A	1.81438361753569e-05	2.96229	0.688	0.247	1
pDC	PAG1	4.94838945056777e-06	2.95021	0.625	0.136	0.288724
pDC	CD99	1.99341439514655e-08	2.94561	0.875	0.235	0.0011631
pDC	CASP10	0.0240534	2.93809	0.25	0.074	1
pDC	CCDC85B	6.63351764886364e-05	2.93079	0.438	0.074	1
pDC	NRP1	8.3710458269675e-12	2.92741	0.812	0.074	4.88425410866073e-07
pDC	SERPING1	0.000168991	2.92735	0.438	0.086	1
pDC	SCAMP4	3.78238313964037e-05	2.90664	0.625	0.198	1
pDC	SLC43A3	0.00260014	2.89513	0.312	0.062	1
pDC	SIDT1	0.0138066	2.88847	0.25	0.062	1
pDC	TRIM14	0.0666951	2.87771	0.312	0.148	1
pDC	CTSD	9.72506094939888e-07	2.8397	0.562	0.074	0.0567428
pDC	TCIRG1	3.25517152973186e-06	2.81646	0.625	0.123	0.189929
pDC	ATP2B4	4.19923580831685e-07	2.79343	0.438	0.025	0.0245013
pDC	USP15	0.000418637	2.78684	0.688	0.296	1
pDC	DSN1	8.26934920143774e-06	2.7798	0.312	0.012	0.482492
pDC	KCNAB2	0.000958882	2.76321	0.312	0.049	1
pDC	SLC15A4	1.06227704367308e-07	2.74445	0.938	0.37	0.00619807
pDC	GNA11	0.11864	2.71975	0.312	0.185	1
pDC	ADA	6.57918747437999e-06	2.70301	0.688	0.185	0.383876
pDC	HPS4	0.131784	2.69972	0.375	0.259	1
pDC	CD53	5.06599206307899e-08	2.67586	0.938	0.309	0.00295585
pDC	CLN8	9.05701823656172e-06	2.65311	0.625	0.16	0.52845
pDC	SYK	0.000140596	2.65179	0.75	0.296	1
pDC	BAG1	0.00223718	2.64823	0.5	0.185	1
pDC	MNAT1	0.000266509	2.62558	0.375	0.062	1
pDC	SLC2A11	0.0162025	2.61341	0.25	0.062	1
pDC	OFD1	4.92137959968241e-06	2.60497	0.75	0.21	0.287148
pDC	SLC25A45	0.00430186	2.59717	0.5	0.198	1
pDC	MAN1A1	0.0200633	2.58379	0.375	0.136	1
pDC	DUSP7	6.69999774490478e-05	2.58125	0.312	0.025	1
pDC	TP53I11	0.000186066	2.5735	0.562	0.148	1
pDC	XBP1	1.2573203626142e-05	2.57304	0.625	0.148	0.733609
pDC	PIK3CD	2.58033474873689e-05	2.55867	0.625	0.198	1
pDC	TRPM2	8.26934920143774e-06	2.55313	0.312	0.012	0.482492
pDC	TM9SF2	1.36949400641815e-06	2.52591	0.875	0.333	0.0799059
pDC	SLC47A1	0.106466	2.50809	0.25	0.123	1
pDC	KCTD19	0.445423	2.45818	0.25	0.198	1
pDC	MDM4	8.89490156540762e-07	2.45797	1	0.654	0.0518991
pDC	GAS6	9.25271366154872e-06	2.4571	0.812	0.358	0.539868
pDC	MX1	7.74785144969285e-07	2.44724	0.938	0.407	0.0452064
pDC	TMEM141	0.000242777	2.43235	0.562	0.148	1
pDC	CD4	2.34628544224267e-05	2.43151	0.812	0.346	1
pDC	SFT2D2	0.00365484	2.40352	0.812	0.778	1
pDC	SCARB2	1.3194647058794e-06	2.40147	0.625	0.136	0.0769868
pDC	SP100	0.00282026	2.39936	0.625	0.346	1
pDC	KIAA0930	0.00423397	2.39627	0.312	0.074	1
pDC	IFI16	5.70640769283747e-08	2.38712	0.938	0.247	0.00332952
pDC	TNRC6B	0.00035769	2.38585	0.875	0.593	1
pDC	TIMM13	0.000206338	2.38195	0.688	0.247	1
pDC	CYP4V2	0.980052	2.37697	0.5	0.642	1
pDC	INF2	0.203796	2.35261	0.25	0.148	1
pDC	TRAM1	6.37919249873518e-07	2.33499	0.938	0.346	0.0372207
pDC	CCND2	0.00388522	2.32212	0.5	0.185	1
pDC	PRKCB	1.7887876026122e-08	2.29928	0.812	0.123	0.0010437
pDC	LPIN1	0.232867	2.27662	0.375	0.296	1
pDC	ELOF1	0.0172983	2.27064	0.312	0.099	1
pDC	ABRACL	6.51760885966567e-06	2.26636	0.5	0.074	0.380283
pDC	SNHG7	0.00787097	2.26577	0.438	0.185	1
pDC	VAV1	0.066392	2.2342	0.375	0.198	1
pDC	PRKCA	0.429198	2.20989	0.25	0.198	1
pDC	VEGFB	7.87165507478348e-11	2.20041	0.812	0.099	4.59287458648392e-06
pDC	CTSB	4.8347955003648e-07	2.1986	1	0.58	0.0282096
pDC	PARVB	0.185536	2.193	0.438	0.37	1
pDC	BCL11A	2.49818244445732e-06	2.19285	0.938	0.395	0.145761
pDC	OAS1	3.95922114957587e-08	2.18991	0.938	0.235	0.00231009
pDC	TACC1	0.000797044	2.17217	0.688	0.259	1
pDC	KLHDC4	0.52261	2.1618	0.25	0.198	1
pDC	RCSD1	7.69707625224638e-06	2.14681	0.625	0.148	0.449101
pDC	CD164	7.22067866900853e-06	2.11984	0.875	0.506	0.421305
pDC	MPG	0.0676607	2.09522	0.312	0.136	1
pDC	RBM26	0.023965	2.05884	0.375	0.148	1
pDC	PTPN18	7.10787099837627e-05	2.05189	0.438	0.074	1
pDC	IFNAR2	0.00205015	2.04234	0.5	0.16	1
pDC	PIK3AP1	0.00203476	2.00628	0.312	0.062	1
pDC	RBCK1	0.00178042	1.96172	0.562	0.185	1
pDC	ETS1	0.0243341	1.96025	0.375	0.136	1
pDC	ST3GAL1	0.000907222	1.94715	0.5	0.136	1
pDC	NUP160	1.05598014366053e-06	1.92978	0.625	0.099	0.0616133
pDC	ARHGAP15	0.00301556	1.88182	0.375	0.099	1
pDC	SHISA5	0.000525505	1.88069	0.562	0.173	1
pDC	TATDN3	0.0131046	1.87201	0.562	0.346	1
pDC	LAPTM5	5.27041721710677e-07	1.8562	0.875	0.222	0.0307513
pDC	PSD4	0.679832	1.83741	0.312	0.333	1
pDC	PPARA	0.486092	1.82826	0.375	0.333	1
pDC	NCF4	0.0795579	1.82747	0.375	0.21	1
pDC	NPC2	7.7624656412378e-06	1.81265	0.938	0.543	0.452917
pDC	SMC6	0.000224738	1.80131	0.5	0.111	1
pDC	GUK1	2.63226601842113e-05	1.77049	0.875	0.506	1
pDC	ASPH	0.00353328	1.73458	0.438	0.136	1
pDC	BTBD19	0.000706056	1.70497	0.25	0.025	1
pDC	AHCY	3.98679066984436e-05	1.7024	0.625	0.136	1
pDC	CDYL	0.00089218	1.69063	0.562	0.21	1
pDC	GALNT2	0.0116127	1.68686	0.312	0.086	1
pDC	ZNF706	0.00236522	1.67794	0.625	0.296	1
pDC	NANS	0.00478775	1.67375	0.688	0.407	1
pDC	COMMD6	3.88509052788162e-06	1.6675	0.938	0.444	0.226683
pDC	STAT2	1.60199946383332e-05	1.64421	0.938	0.519	0.934719
pDC	GRAMD1B	0.000266509	1.64367	0.375	0.062	1
pDC	GALT	0.0534779	1.64286	0.312	0.123	1
pDC	DMXL1	0.00263574	1.63032	0.438	0.123	1
pDC	UBE2L6	0.00244147	1.59983	0.688	0.296	1
pDC	DOCK8	0.288041	1.57202	0.375	0.296	1
pDC	PDCD4	0.000348355	1.55977	0.75	0.346	1
pDC	DHRS7	0.0060792	1.54042	0.625	0.296	1
pDC	HIGD1A	0.000133169	1.5231	0.875	0.605	1
pDC	DHTKD1	0.100019	1.50892	0.438	0.272	1
pDC	CISH	0.0349509	1.49866	0.25	0.074	1
pDC	RNF213	0.000109253	1.4923	1	0.617	1
pDC	TMEM179B	0.0335137	1.46749	0.562	0.321	1
pDC	TMEM59	0.0106838	1.43042	0.625	0.395	1
pDC	S100A4	2.58033474873689e-05	1.41212	0.688	0.185	1
pDC	ISG20	0.00222765	1.38585	0.75	0.37	1
pDC	GNPDA1	0.0676488	1.37111	0.25	0.086	1
pDC	B4GALT1	0.00890025	1.34431	0.875	0.667	1
pDC	MDN1	0.0170787	1.33775	0.25	0.062	1
pDC	RABGAP1L	0.00187321	1.23008	0.75	0.358	1
pDC	ZMYND8	0.0379395	1.21147	0.312	0.111	1
pDC	NREP	0.013363	1.14271	0.375	0.123	1
pDC	MTG1	0.396946	1.1401	0.312	0.247	1
pDC	CARD8	0.00499889	1.11111	0.375	0.099	1
pDC	CTSC	0.00237834	1.09702	1	0.716	1
pDC	MDFIC	0.000101229	1.08078	0.5	0.099	1
pDC	DTNBP1	0.0587408	1.07237	0.438	0.198	1
pDC	TRAF3IP3	0.137375	1.05179	0.25	0.111	1
pDC	MLXIP	0.294786	0.928112	0.188	0.37	1
pDC	LRRC25	7.10787099837627e-05	0.768536	0.438	0.074	1
pDC	CHD9	2.87299763583322e-06	0.710153	0.688	0.148	0.167631
pDC	TBC1D13	0.210888	0.70248	0.375	0.222	1
pDC	SEL1L	0.510897	0.697589	0.312	0.247	1
pDC	PLEKHA2	0.00455581	0.691561	0.562	0.235	1
pDC	TTC39A	0.087644	0.641005	0.25	0.099	1
pDC	ARHGAP25	0.0394364	0.598251	0.312	0.111	1
pDC	XPNPEP1	0.765528	0.569344	0.25	0.222	1
pDC	IFITM2	0.0374869	0.372145	0.812	0.506	1
pDC	TNFSF10	0.0105671	0.357283	0.375	0.111	1
pDC	SAMD9	0.0418255	0.325371	0.25	0.074	1
pDC	IL4R	0.775663	0.315416	0.25	0.222	1
icDC2	TMEM176A	0.00126416	-5.96267	0	0.444	1
icDC2	RGS1	5.79007413121652e-06	-5.41884	0.188	0.765	0.337833
icDC2	TMEM176B	0.0103369	-5.26541	0.125	0.432	1
icDC2	SAMSN1	1.68320804643178e-06	-5.25917	0.125	0.79	0.0982101
icDC2	CLIC2	1.53848253426665e-05	-5.20753	0	0.654	0.897658
icDC2	RPS27L	1.74135133673598e-05	-4.84728	0.562	0.84	1
icDC2	BNIP3L	0.000120036	-4.75122	0.062	0.605	1
icDC2	ZFP36L1	2.71360902097041e-06	-4.72115	0.25	0.84	0.158331
icDC2	LGALS2	0.0211629	-4.67943	0.062	0.346	1
icDC2	ANXA3	0.0127835	-4.55147	0.062	0.37	1
icDC2	CD83	8.25891544261337e-08	-4.52443	0.25	0.914	0.00481883
icDC2	TVP23A	0.0034344	-4.1804	0.062	0.444	1
icDC2	CD274	0.000111589	-4.13893	0	0.568	1
icDC2	MARCKS	1.71757760169087e-08	-4.0547	0.125	0.963	0.00100216
icDC2	CYB5A	0.00699008	-4.0439	0.312	0.617	1
icDC2	BIRC3	5.83258948559705e-08	-4.0271	0.188	0.951	0.00340314
icDC2	HLA-DQA1	3.61589471797724e-06	-3.9159	0.625	0.877	0.210977
icDC2	CFLAR	8.94014479446434e-05	-3.89909	0.938	0.938	1
icDC2	HLA-DQB2	7.90711431244672e-05	-3.89295	0.562	0.79	1
icDC2	P2RY10	0.00431812	-3.85886	0.062	0.432	1
icDC2	TNFAIP2	5.85933355733586e-05	-3.83238	0.062	0.679	1
icDC2	HLA-DQB1	5.85784938341861e-05	-3.79511	0.562	0.815	1
icDC2	RAB9A	0.000476687	-3.78736	0.438	0.728	1
icDC2	RAB8B	0.000352068	-3.78303	0.125	0.605	1
icDC2	DRAM1	0.0200085	-3.75284	0	0.272	1
icDC2	NRP2	4.84875168836505e-05	-3.71066	0.062	0.642	1
icDC2	TNFRSF9	0.00312661	-3.62946	0.188	0.568	1
icDC2	CCR7	4.91384988939293e-07	-3.60005	0.312	0.901	0.0286708
icDC2	CFP	0.0100422	-3.52727	0.188	0.481	1
icDC2	OAT	0.0883904	-3.43287	0.125	0.309	1
icDC2	NABP1	8.55259559168753e-05	-3.39437	0.25	0.765	1
icDC2	LAMP3	4.17131781626504e-07	-3.24863	0.375	0.926	0.0243384
icDC2	CNN3	0.0167573	-3.21557	0	0.284	1
icDC2	LGALS3	0.0643969	-3.12524	0.25	0.42	1
icDC2	IL15	0.0280974	-3.06261	0.125	0.395	1
icDC2	CSF2RA	5.05916562614201e-06	-3.05187	0.625	0.889	0.295187
icDC2	POGLUT1	1.04783526616117e-05	-3.02487	0.25	0.84	0.61138
icDC2	BLVRA	0.00033188	-3.0173	0.062	0.617	1
icDC2	ASMTL	0.00124752	-3.01628	0.125	0.556	1
icDC2	ETV3	4.02131790770553e-05	-2.99317	0.188	0.778	1
icDC2	DAPP1	4.83032339814101e-07	-2.93491	0.5	0.975	0.0281835
icDC2	AEBP2	0.00767206	-2.93177	0.125	0.481	1
icDC2	HLA-DOB	0.00844543	-2.92112	0.125	0.481	1
icDC2	TMSB4XP2	0.000145153	-2.92109	0	0.556	1
icDC2	SLC31A2	0.038429	-2.90483	0.188	0.432	1
icDC2	RASSF4	4.15947132678914e-06	-2.90413	0.188	0.84	0.242693
icDC2	HLA-DPB1	1.60999239323329e-06	-2.88232	0.875	0.975	0.0939382
icDC2	CALCRL	0.0233766	-2.87507	0.125	0.407	1
icDC2	TMSB4X	8.86643607394077e-10	-2.85763	1	1	5.17329945606222e-05
icDC2	SDC4	0.000189605	-2.84224	0.062	0.605	1
icDC2	MCM5	0.0283634	-2.83119	0.312	0.531	1
icDC2	HLA-DQB1-AS1	4.40343946643243e-06	-2.77973	0	0.704	0.256927
icDC2	LAD1	0.000570608	-2.75869	0.125	0.63	1
icDC2	HMSD	0.0979776	-2.74443	0.125	0.309	1
icDC2	TREML1	0.171746	-2.73622	0.125	0.272	1
icDC2	OSER1	0.0220307	-2.72871	0.125	0.407	1
icDC2	IL6ST	0.00335449	-2.64806	0.312	0.642	1
icDC2	DUSP1	0.00157474	-2.64351	0.188	0.605	1
icDC2	CEP350	0.0133368	-2.60742	0.438	0.667	1
icDC2	ATP2B1	0.00607381	-2.5581	0.062	0.457	1
icDC2	ID2	1.49190359430782e-05	-2.5331	0.375	0.877	0.870481
icDC2	HLA-DRB1	0.000116176	-2.5168	1	1	1
icDC2	HLA-DQA2	6.93413915482017e-05	-2.49877	0.562	0.864	1
icDC2	ATP11C	0.086075	-2.41045	0.062	0.259	1
icDC2	TMCC3	0.0183893	-2.41011	0.125	0.407	1
icDC2	ACTN1	0.152836	-2.36491	0.25	0.407	1
icDC2	HLX	0.10763	-2.35659	0.188	0.346	1
icDC2	CSRP1	0.179936	-2.32652	0.125	0.272	1
icDC2	MGLL	0.00439719	-2.29734	0.562	0.778	1
icDC2	NFKBIA	2.26582550877409e-05	-2.29382	0.5	0.877	1
icDC2	HLA-DRA	3.46066110837608e-06	-2.29054	1	0.988	0.201919
icDC2	ATXN1	0.16623	-2.27929	0.125	0.284	1
icDC2	HLA-DRB6	2.11262904768845e-05	-2.26244	0.875	0.988	1
icDC2	PTGIR	0.0268837	-2.26035	0.25	0.519	1
icDC2	FYTTD1	0.000785832	-2.25919	0.25	0.704	1
icDC2	ACO2	0.115749	-2.24479	0.188	0.333	1
icDC2	ANXA4	0.120804	-2.24359	0.25	0.444	1
icDC2	KDM2B	0.0988043	-2.22932	0.25	0.42	1
icDC2	RFTN1	0.00440769	-2.20576	0.312	0.667	1
icDC2	JUNB	0.00844444	-2.2002	0.188	0.531	1
icDC2	SNX11	0.0855905	-2.17861	0.125	0.321	1
icDC2	ENO1	0.000106982	-2.17689	0.625	0.864	1
icDC2	DSC2	0.0127469	-2.16519	0.312	0.593	1
icDC2	MTHFS	0.0427562	-2.15745	0.188	0.432	1
icDC2	KIF2A	0.017921	-2.15044	0.188	0.519	1
icDC2	CMTM6	0.000840993	-2.08152	0.688	0.815	1
icDC2	ADAM8	0.00662003	-2.05311	0	0.346	1
icDC2	CCL22	1.6854140791934e-06	-2.03936	0.312	0.914	0.0983389
icDC2	CD200	0.0229001	-2.03659	0.125	0.432	1
icDC2	MAP3K6	0.0885267	-2.02519	0.062	0.259	1
icDC2	PELI1	0.0203626	-2.02133	0.125	0.432	1
icDC2	BTN2A2	0.112108	-2.01995	0.188	0.37	1
icDC2	DLD	0.00909495	-2.01453	0.125	0.519	1
icDC2	PDE4DIP	0.340832	-2.00262	0.25	0.37	1
icDC2	ADAM28	0.129834	-1.99303	0.125	0.296	1
icDC2	NUB1	0.000350551	-1.98333	0.688	0.926	1
icDC2	IL32	0.00352689	-1.96582	0.125	0.543	1
icDC2	SLC44A1	0.00486882	-1.91851	0.125	0.506	1
icDC2	COMMD1	0.0175592	-1.91323	0.438	0.691	1
icDC2	BCL2L11	0.0344799	-1.88175	0.188	0.432	1
icDC2	PTP4A2	0.178412	-1.87985	0.5	0.605	1
icDC2	TMSB10	5.70214184874169e-07	-1.8699	1	1	0.0332703
icDC2	N4BP2L1	0.0364744	-1.84649	0.5	0.679	1
icDC2	IRF2	0.170354	-1.82949	0.188	0.333	1
icDC2	SYNGR2	0.0145777	-1.82198	0.875	0.802	1
icDC2	MARCKSL1	0.000371902	-1.81724	0.188	0.691	1
icDC2	MREG	0.0844969	-1.81566	0.25	0.457	1
icDC2	APLP2	0.611414	-1.81489	0.438	0.519	1
icDC2	MMD	0.00801891	-1.79986	0	0.333	1
icDC2	NR6A1	0.00424753	-1.78132	0.062	0.444	1
icDC2	CD44	0.037915	-1.76371	0.438	0.63	1
icDC2	ANXA7	0.0101799	-1.75563	0.625	0.741	1
icDC2	SLC7A11	0.0289819	-1.73558	0.312	0.556	1
icDC2	LY75	0.0805724	-1.73229	0.25	0.444	1
icDC2	CALM3	0.0131516	-1.72972	0.375	0.679	1
icDC2	SLC25A39	0.207372	-1.72778	0.25	0.383	1
icDC2	RUFY3	0.188414	-1.72296	0.125	0.272	1
icDC2	JAK2	0.370126	-1.70658	0.25	0.321	1
icDC2	CTSH	0.0124263	-1.70184	0.312	0.642	1
icDC2	SLCO5A1	0.033304	-1.68408	0.062	0.321	1
icDC2	ALG2	0.919401	-1.65729	0.25	0.21	1
icDC2	APMAP	0.0408628	-1.62016	0.25	0.506	1
icDC2	GSTP1	0.00137915	-1.61972	0.812	0.852	1
icDC2	IL13RA1	0.00854416	-1.61883	0.25	0.617	1
icDC2	DCAF6	0.0335839	-1.6107	0.125	0.42	1
icDC2	GPX4	0.00282497	-1.58605	0.5	0.753	1
icDC2	FDFT1	0.446012	-1.56652	0.5	0.506	1
icDC2	ICAM1	0.356035	-1.53927	0.188	0.272	1
icDC2	REL	0.00597285	-1.53403	0.25	0.667	1
icDC2	ATOX1	0.0319589	-1.52617	0.562	0.741	1
icDC2	MALT1	0.462797	-1.51085	0.375	0.395	1
icDC2	ARAP2	0.026192	-1.49535	0.25	0.531	1
icDC2	RAB11A	0.281503	-1.49497	0.5	0.556	1
icDC2	NET1	0.528504	-1.49327	0.25	0.309	1
icDC2	ARHGAP10	0.0558802	-1.46501	0.188	0.407	1
icDC2	ARL6IP5	0.014522	-1.46124	0.688	0.827	1
icDC2	LRCH3	0.898101	-1.44638	0.5	0.543	1
icDC2	TOR1AIP2	0.0942391	-1.44367	0.812	0.889	1
icDC2	CCDC28B	0.110845	-1.4429	0.188	0.395	1
icDC2	CTNNB1	0.00326605	-1.42242	0.75	0.938	1
icDC2	H6PD	0.000306274	-1.41911	0.5	0.84	1
icDC2	TMSB4XP4	2.60445428380151e-06	-1.41672	0.875	0.988	0.151962
icDC2	TSPAN33	0.0407037	-1.41613	0.125	0.42	1
icDC2	GRSF1	0.192854	-1.40509	0.625	0.63	1
icDC2	LRRFIP2	0.153405	-1.3981	0.188	0.37	1
icDC2	TRADD	0.0135404	-1.39076	0.188	0.543	1
icDC2	ZNF267	0.0951619	-1.3741	0.188	0.42	1
icDC2	USP12	0.0567286	-1.36743	0.125	0.383	1
icDC2	UBA3	0.767249	-1.34127	0.438	0.395	1
icDC2	TMEM14C	0.159353	-1.3378	0.375	0.506	1
icDC2	NR4A3	0.0113138	-1.32992	0.062	0.395	1
icDC2	PIAS1	0.909579	-1.31097	0.5	0.407	1
icDC2	CRLF2	0.0390479	-1.30933	0.125	0.407	1
icDC2	BMP2K	0.0782229	-1.30784	0.188	0.432	1
icDC2	RAB30	0.0355003	-1.29331	0.125	0.42	1
icDC2	SQSTM1	0.101733	-1.28647	0.375	0.543	1
icDC2	IFNGR1	0.299808	-1.26484	0.438	0.519	1
icDC2	TRAF1	0.00416771	-1.26205	0.125	0.593	1
icDC2	EED	0.211172	-1.26053	0.25	0.395	1
icDC2	ABCC4	0.0167573	-1.24287	0	0.284	1
icDC2	PLXNC1	0.117671	-1.23852	0.125	0.296	1
icDC2	FDPS	0.124353	-1.22554	0.625	0.691	1
icDC2	DDB2	0.404821	-1.211	0.312	0.457	1
icDC2	IFNGR2	0.0745256	-1.20909	0.312	0.543	1
icDC2	GSN	0.162757	-1.20902	1	0.864	1
icDC2	ARPP19	0.174118	-1.16568	0.438	0.679	1
icDC2	ANKRD10	0.0979601	-1.14835	0.75	0.802	1
icDC2	ISCU	0.154534	-1.13177	0.625	0.716	1
icDC2	RELB	0.115999	-1.13039	0.188	0.395	1
icDC2	SFT2D1	0.628196	-1.12277	0.5	0.494	1
icDC2	HIVEP1	0.296589	-1.10043	0.25	0.37	1
icDC2	NAV1	0.0281208	-1.07977	0.25	0.58	1
icDC2	TANK	0.115986	-1.05739	0.312	0.506	1
icDC2	IER5	0.098787	-1.05091	0.125	0.333	1
icDC2	LSP1	0.0527186	-1.04578	0.812	0.864	1
icDC2	DSG2	0.904439	-1.01464	0.312	0.296	1
icDC2	CHST2	0.0518885	-0.985792	0.062	0.284	1
icDC2	PTGES2	0.199395	-0.923497	0.125	0.284	1
icDC2	BET1	0.619738	-0.901556	0.312	0.358	1
icDC2	G3BP1	0.131359	-0.885416	0.312	0.506	1
icDC2	CELF2	0.882728	-0.855062	0.625	0.543	1
icDC2	VOPP1	0.352483	-0.851153	0.375	0.444	1
icDC2	ARHGAP22	0.689272	-0.825171	0.25	0.284	1
icDC2	DENND5A	0.265355	-0.813402	0.25	0.383	1
icDC2	PIP4K2A	0.24531	-0.809001	0.688	0.753	1
icDC2	ZFAS1	0.304667	-0.7951	0.312	0.543	1
icDC2	STARD7	0.239168	-0.777793	0.375	0.506	1
icDC2	RBBP9	0.0238292	-0.759344	0	0.259	1
icDC2	CHD3	0.226716	-0.748607	0.188	0.37	1
icDC2	RASGRP3	0.979567	-0.742842	0.5	0.543	1
icDC2	TMEM123	0.688455	-0.738341	0.5	0.494	1
icDC2	SPPL2A	0.960208	-0.736591	0.688	0.617	1
icDC2	CASP3	0.785755	-0.735624	0.25	0.259	1
icDC2	ZNF532	0.00358788	-0.72956	0.062	0.481	1
icDC2	CEP135	0.633652	-0.720357	0.312	0.383	1
icDC2	ANTXR2	0.429955	-0.693266	0.312	0.42	1
icDC2	IRF4	0.323364	-0.679137	0.5	0.63	1
icDC2	CIITA	0.265294	-0.646941	0.438	0.58	1
icDC2	DOCK10	0.507874	-0.620997	0.5	0.593	1
icDC2	GPR157	0.00746386	-0.617441	0.312	0.679	1
icDC2	TMEM14B	0.439233	-0.599575	0.375	0.568	1
icDC2	P2RY8	0.422551	-0.590745	0.188	0.259	1
icDC2	FAM107B	0.689272	-0.530751	0.25	0.284	1
icDC2	SPRED2	0.661239	-0.512196	0.25	0.309	1
icDC2	HLA-DOA	0.567613	-0.508544	0.375	0.42	1
icDC2	TYK2	0.751943	-0.508318	0.312	0.247	1
icDC2	SNX20	0.215692	-0.503474	0.188	0.358	1
icDC2	IL10RA	0.665014	-0.487564	0.375	0.407	1
icDC2	PNRC1	0.114763	-0.479709	0.375	0.58	1
icDC2	PEA15	0.188438	-0.469766	0.562	0.765	1
icDC2	RUNX3	0.651043	-0.442021	0.312	0.37	1
icDC2	CLPTM1	0.317883	-0.434428	0.5	0.58	1
icDC2	LGALS9	0.928101	-0.397571	0.688	0.593	1
icDC2	SNN	0.282689	-0.330534	0.188	0.333	1
icDC2	MED4	0.462797	-0.327753	0.312	0.407	1
icDC2	RNF19B	0.293462	-0.311998	0.188	0.333	1
icDC2	SIRPA	0.0762602	-0.275079	0.062	0.272	1
icDC2	UVRAG	0.809746	-0.262211	0.375	0.309	1
icDC2	HLA-L	0.13877	-0.211645	0.375	0.568	1
icDC2	HLA-C	0.774282	-0.201535	1	0.926	1
icDC2	ORAI1	0.642726	-0.195223	0.25	0.333	1
icDC2	EMP2	0.353521	-0.172453	0.188	0.346	1
icDC2	ERAL1	0.621282	-0.169905	0.188	0.259	1
icDC2	PCMTD2	0.14264	-0.151701	0.125	0.346	1
icDC2	PSIP1	0.0549526	-0.126315	0.062	0.321	1
icDC2	PFKL	0.850211	-0.118726	0.5	0.556	1
icDC2	HLA-F	0.224906	-0.108564	0.875	0.691	1
icDC2	CYTH1	0.221958	0.213823	0.812	0.556	1
icDC2	OAZ2	0.899085	0.257214	0.438	0.469	1
icDC2	GPR132	0.649	0.284604	0.312	0.247	1
icDC2	MAP3K14	0.921863	0.290046	0.5	0.519	1
icDC2	MACF1	0.60208	0.367431	0.375	0.543	1
icDC2	DLGAP4	0.908342	0.374984	0.312	0.346	1
icDC2	PLBD2	0.421322	0.382087	0.188	0.284	1
icDC2	OGFRL1	0.724375	0.382539	0.375	0.457	1
icDC2	PLEK	0.0853158	0.414391	0.875	0.617	1
icDC2	TSC22D2	0.244638	0.422107	0.312	0.481	1
icDC2	LRRC61	0.664948	0.448576	0.25	0.198	1
icDC2	EPM2AIP1	0.33554	0.545546	0.188	0.346	1
icDC2	BUB3	0.0634186	0.641238	0.625	0.37	1
icDC2	JAK3	0.0341855	0.701183	0.812	0.531	1
icDC2	DCAKD	0.925427	0.711817	0.562	0.728	1
icDC2	MED13L	0.922756	0.760353	0.375	0.346	1
icDC2	BCL3	0.857005	0.799798	0.312	0.333	1
icDC2	TNFAIP3	0.241855	0.811773	0.5	0.333	1
icDC2	ARID1A	0.587921	0.865074	0.25	0.37	1
icDC2	NAP1L1	0.569211	0.87268	0.75	0.654	1
icDC2	SF3A1	0.33554	0.874758	0.188	0.346	1
icDC2	ARL17A	0.0903363	0.887435	0.625	0.407	1
icDC2	REPIN1	0.125591	0.986693	0.562	0.407	1
icDC2	SMIM14	0.0302766	1.03847	0.688	0.42	1
icDC2	CERS6	0.761568	1.05951	0.438	0.494	1
icDC2	ZDHHC7	0.96361	1.28372	0.25	0.235	1
icDC2	PHACTR2	0.940893	1.32323	0.312	0.358	1
icDC2	SSH1	0.0155248	1.32374	0.062	0.42	1
icDC2	NBPF14	0.0202043	1.33243	0.688	0.469	1
icDC2	CORO1B	0.170133	1.33553	0.375	0.235	1
icDC2	PPM1K	0.00632094	1.37834	0.75	0.506	1
icDC2	ZBED1	0.050387	1.45295	0.375	0.148	1
icDC2	BTBD7	0.563874	1.52353	0.312	0.284	1
icDC2	PLA2G4C	0.627808	1.53408	0.25	0.37	1
icDC2	MOSPD2	0.10892	1.57686	0.125	0.358	1
icDC2	FKBP5	0.0438859	1.62525	0.688	0.457	1
icDC2	ERGIC2	0.0311589	1.68791	0.5	0.284	1
icDC2	SELPLG	2.07417254367334e-05	1.76169	0.938	0.469	1
icDC2	ARHGEF2	0.0512285	1.77408	0.375	0.185	1
icDC2	ZMAT3	0.378457	1.88875	0.375	0.333	1
icDC2	MAD2L2	0.00432815	1.89801	0.812	0.481	1
icDC2	FSCN1	4.48089930296094e-05	1.92447	0.062	0.741	1
icDC2	TMEM138	0.0158228	1.94292	0.625	0.444	1

## Sheet: Supplementary Table 5
SUPPLEMENTARY TABLE 5. Key resources table.
Reagent	SOURCE	IDENTIFIER
Antibodies
Anti-human AXL (clone 108724) AF488	R&D Systems	Cat# FAB154G; RRID: AB_2714170
Anti-human AXL (clone DS7HAXL) PE-Cy7	Thermo Fisher	Cat# 25-1087-42; RRID:AB_2723959
Anti-human BDCA1 (clone L161) APC-Cy7	Biolegend	Cat# 331520; RRID:AB_10644008
Anti-human BDCA2 (clone 201A) FITC	Biolegend	Cat# 354208; RRID:AB_2561364
Anti-human BDCA3 (clone M80) BV785	Biolegend	Cat# 344116; RRID:AB_2572194
Anti-human BDCA4 (clone 12C2) PerCPCy5.5	Biolegend	Cat# 354510; RRID:AB_2561558
Anti-human BDCA4 (clone 12C2) APC	Biolegend	Cat# 354506; RRID:AB_11219600
Anti-human BDCA4 (clone 12C2) BV510	Biolegend	Cat# 354515; RRID:AB_2563074
Anti-human BDCA4 (clone M80) BV785	Biolegend	Cat# 344116; RRID:AB_2572194
Anti-human CCR2 (clone K036C2) APC	Biolegend	Cat# 357207; RRID:AB_2562239
Anti-human CCR7 (clone G043H7) PE-Cy7	Biolegend	Cat# 353226; RRID:AB_11125576
Anti-human CD11c (clone Bu15) Alexa700	Biolegend	Cat# 337220; RRID:AB_2561502
Anti-human CD123 (clone 7G3) BUV395	BD Biosciences	Cat# 564195; RRID:AB_2714171
Anti-human CD123 (clone 6H6) FITC	Biolegend	Cat# 306014; RRID:AB_2124259
Anti-human CD123 (clone 6H6) PE	Biolegend	Cat# 306006; RRID:AB_314580
Anti-human CD123 (clone 6H6) PE-Cy7	Biolegend	Cat# 306009; RRID:AB_493576
Anti-human CD123 (clone 6H6) PE/Dazzle 594	Biolegend	Cat# 306034; RRID:AB_2566450
Anti-human CD14 (clone M5E2) BV650	Biolegend	Cat# 301836; RRID:AB_11204241
Anti-human CD14 (clone M5E2) BV785	Biolegend	Cat# 301840; RRID:AB_2563425
Anti-human CD16 (clone 3G8) BV650	Biolegend	Cat# 302042; RRID:AB_11125578
Anti-human CD19 (clone HIB19) PerCP Cy5.5	Biolegend	Cat# 302230; RRID:AB_2275547
Anti-human CD19 (clone HIB19) PB	Biolegend	Cat# 302232; RRID: AB_2073118
Anti-human CD20 (clone 2H7) PerCP Cy5.5	Biolegend	Cat# 302326; RRID:AB_893285
Anti-human CD20 (clone 2H7) PB	Biolegend	Cat# 302328; RRID AB_1595435
Anti-human CD25 (clone BC96) PE	Biolgend	Cat# 302606; RRID:AB_314275
Anti-human CD3 (clone UCTH1) PECy7	Biolegend	Cat# 300419; RRID:AB_439781
Anti-human CD3 (clone UCTH1) PerCP Cy5.5	Biolegend	Cat# 300430; RRID:AB_893299
Anti-human CD3 (clone UCTH1) PB	Biolegend	Cat # 300431; RRID: AB_1595437
Anti-human CD33 (clone WM53) BV650	Biolegend	Cat# 303430; RRID:AB_2650933
Anti-human CD33 (clone WM53) PE	Biolegend	Cat# 303403; RRID:AB_314348
Anti-human CD33 (clone WM53) PE-Cy7	Biolegend	Cat# 303433; RRID:AB_2734264
Anti-human CD335 (NKp46) (clone 9 E2) PerCP Cy5.5	Biolegend	Cat# 331920; RRID:AB_2561665
Anti-human CD335 (NKp46) (clone 9 E2) PB	Biolegend	Cat# 331912; RRID: AB_2149280
Anti-human CD40 (clone 5C3) BV421	Biolegend	Cat# 334331; RRID:AB_AB_2564210
Anti-human CD40 (clone 5C3) PE	Biolegend	Cat# 334308; RRID:AB_1186038
Anti-human CD45 (clone HI30) PE	Biolegend	Cat# 304008; RRID:AB_2564156
Anti-human CD45RA (clone HI100) BV 605	Biolegend	Cat# 304134; RRID:AB_2563814
Anti-human CD45RA (clone HI100) BV785	Biolegend	Cat# 304139; RRID:AB_2563816
Anti-human CD45RO (clone UCHL1) BV711	Biolegend	Cat# 304235; RRID:AB_2562107
Anti-human CD62L (clone DREG-56 ) APCCy7	biolegend	Cat# 304813; RRID:AB_493583
Anti-human CD66B (clone G10F5) PerCP Cy5.5	Biolegend	Cat# 305108; RRID:AB_2077856
Anti-human CD66B (clone G10F5) PB	Biolegend	Cat# 305112; RRID: AB_2563294
Anti-human CD8 (clone RPA-T8) APCCy7	Biolegend	Cat# 301016; RRID:AB_314133
Anti-human CD80 (clone 2D10) BV421	Biolegend	Cat# 305222; RRID:AB_2564407
Anti-human LILRA4 (CD85g) (clone 17G10.2) Alexa647	biolegend	Cat# 326410; RRID:AB_2265747
Anti-human CD86 (clone 2331, FUN-1) BUV737	BD Biosciences	Cat# 564428; RRID:AB_2738804
Anti-human CLEC10A (clone H037G3) APC	Biolegend	Cat# 354705; RRID:AB_11218803
Anti-human CELC10A (clone H037G3) PE	Biolegend	Cat# 354703; RRID:AB_11219202
Anti-human DEC205 (clone 3G9) Alexa647	Obtained from Celldex Therapeutics, and labeled in-house
Anti-human HLA-DR (clone L243) APC	Biolegend	Cat# 307610; RRID:AB_314687
Anti-human HLA-DR (clone L243) BV605	Biolegend	Cat# 307640; RRID:AB_11219187
Anti-human IFNAR1 (clone 85228) PE	Thermo Fisher	Cat# MA5-23630; RRID:AB_2609327
Anti-human IFNAR2 (clone 122) FITC	Thermo Fisher	Cat# MA5-40953; RRID:AB_2898714
Anti-human IFNAR2 (clone 122) APC	Thermo Fisher	Cat# MA5-40952; RRID:AB_2898713
Anti-human/mouse IRF8 (clone V3GYWCH) PerCP-eFluor710	Thermo Fisher	Cat# 46-9852-82; RRID:AB_2573904
Anti-human Ki67 (clone Ki-67) PerCP Cy5.5	Biolegend	Cat# 350520; RRID:AB_2562295
Anti-human SIRPa (CD172a) (clone SE5A5) PerCP Cy5.5	Biolegend	Cat# 323811; RRID:AB_11219000
Anti-human TCF4 (clone NCI-R159-6) Alexa647	Abcam	Cat# ab246763 RRID: AB_2714172
Anti-human TNFR2 (clone 3G7A02) PE-Cy7	Biolegend	Cat # 358411; RRID: AB_2564396
Anti-human TNFR-I (clone W15099A) APC	Biolegend	Cat # 369905; RRID: AB_2650764
Anti-mouse CD45 (clone 30-F11) BV785	Biolegend	Cat# 103149; RRID:AB_2564590
Anti-mouse CD45 (clone 30-F11) FITC	Biolegend	Cat# 103108; RRID:AB_312972
Anti-mouse CD45 (clone 30-F11) PE	Biolegend	Cat# 103106; RRID:AB_312971
Biological Samples
Buffy coats from human blood	Stanford Blood Center
Whole blood from healthy donors	Obtained from donors with informed consent for and IRB study; IRB approved by UCSD and Stanford University Research Compliance Office
Chemical, Peptides and Recombinant Proteins
DPBS	Corning	Cat# 21-031-CV
Ficoll-Paque Plus	cytiva	Cat# 17144003
Benzonase	Sigma Aldrich	Cat# E1014-5KU
DMSO	Sigma Aldrich	Cat# D2650-100ML
EDTA 0.5M pH 8.0	Corning	Cat# 46-034-Cl
RPMI 1640 with L-Glutamine	Corning	Cat# 10-040-CV
Fetal Bovine Serum	GIBCO	Cat# 26140079
L-Glutamine solution	Corning	Cat# 25-005-Cl
Penicilin and Streptomycin	Corning	Cat# 30-002-Cl
MEM Nonessential Amino Acid solution	Corning	Cat# 25-025-Cl
HEPES solution	Corning	Cat# 25-060-Cl
2-mercaptoethanol	GIBCO	Cat# 21985-023
Sodium Pyruvate solution	Corning	Cat# 25-000-Cl
PKH26 Red Fluorescent Cell Linker kit	Sigma Aldrich	Cat# MINI26-1KT
pHrodo Red S. aureus BioParticles	Thermo Fisher	Cat# A10010
DQ-OVA	Invitrogen	Cat# D12053
Cytochalasin D	Sigma Aldrich	Cat# 17144003
EasySep Human Pan-DC Pre-Enrichment Kit	StemCell	Cat# 19251
EasySep Human Plasmacytoid DC Isolation Kit	StemCell	Cat# 17977
EasySep Human naïve Pan T cell Isolation Kit	StemCell	Cat# 17961
Invitrogen Dynabeads Pan Mouse IgG	Thermo Fisher	Cat# 11041
Human gamma-globulin	Thermo Fisher	Cat# 31879
5(6)-Carboxyfluorescein diacetate N-succinimidyl ester (CFSE)	Sigma Aldrich	Cat# 21888-100MG-F
CellTrace Violet Cell Proliferation Kit (CTV)	Thermo Fisher	Cat# C34557
Recombinant human IL-3	R&D Systems	Cat# 203Il010CF
Recombinant Human CD40L	R&D Systems	Cat# 6420-CL-025/CF
Human CCL2 recombinant protein	Thermo Fisher	Cat# 300-04-5UG
Human CCL19 recombinant protein	Thermo Fisher	Cat# 300-29B-5UG
Human CCL21 recombinant protein	Thermo Fisher	Cat# 300-35A-5UG
Recombinant human TNF	Biolegend	Cat# 570104
Recombinant human IFN-a2	PBL Assay Science	Cat# 11101-1
ODN2216 (CpG-A)	Invivogen	Cat# tlrl-2216
VeriKine Human IFN Alpha Multi-Subtype ELISA Kit	PBL Assay Science	Cat# 41135
HTS Transwell	Corning	Cat# 09-761-83
CountBright counting beads	Life Technologies	Cat# C36950
BD CompBead Anti-Mouse Ig, k/Negative Control Compensation Particles Set	BD Biosciences	Cat# 552843
Annexin-V FITC	Biolegend	Cat# 640906
Annexin-V PE	Biolegend	Cat# 640907
Live/Dead fixable dead cell stain sampler kit	Thermo Fisher	Cat# L34960
4',6-Diamidino-2-phenylindole (DAPI)	Sigma Aldrich	Cat# D8417
cytospin slides	Thermo Fisher	Cat# 6776215
EZ Double Cytofunnel	Epredia	Cat# A78710005
Three-Step Stain Set	Thermo Fisher	Cat# 3300
Foxp3 / Transcription Factor Fixation/Permeabilization Concentrate and Diluent	Thermo Fisher	Cat# 00-5521-00
Endotoxin-free water	cytiva	Cat# SH30529LS
Polyethyylene glycol 1000	Alfa Aesar	Cat# B22134
Sucrose	Sigma Aldrich	Cat# 50389-500G
Purified anti-human CD3 (clone OKT3)	Biolegend	Cat# 317302
Purified anti-human CD19 (clone HIB19)	Biolegend	Cat# 302202
Purified anti-human CD335 (clone 9E2)	Biolegend	Cat# 331902
Purified anti-human CD14 (clone HCD14)	Biolegend	Cat# 325602
Bovine Serum Albumin Solution	Sigma Aldrich	Cat# A7284-50ML
1M Trish-HCl, pH 7.4	TEKnova	Cat# T1074
NaCl	Fisher Scientific	Cat# S271-3
MgCl2	Sigma Aldrich	Cat# M8266-100G
Tween-20	Roche	Cat# 11332473001
DTT	ThermoFisher	Cat#R0861
Digitonin	Promega	Cat# G9441
IGEPAL CA-630	Sigma Aldrich	Cat# I8896-50ML
RNase inhibitor	Sigma Aldrich	Cat# 3335402001
Nuclei Buffer 20X	10X Gemonics	Cat# 2000153/2000207
Glutaraldehyde	EMS	Cat# 16000
pFormaldehyde	EMS	Cat# 15700
Sodim Cacodylate pH 7.4	EMS	Cat# 12300
Osmium tetroxide	EMS	Cat# 19100
Hexamethyldisilazane	EMS	Cat# 16700
blood tubes	BD Biosciences	Cat# 366643
Takara Smart-seq single cell kit	Takara	Cat# 634473
Ilumina Nextera XT DNA Library Prep kit	Ilumina	Cat# FC131-1096
Ilumina Unique Dial Index Kit	Ilumina	Cat# 2007217
AMPure XP beads	Beckman Coulter	Cat# A63881
Apotracker Green	Biolegend	Cat# 427402
Quant-iT PicoGreen dsDNA Assay kit	Invitrogen	Cat# P7589
Software and Algorithms
GraphPad Prism Version 10
FlowJo Software (v.10.10.0)
GSEA (desktop application; v.4.2.3)
g:Profiler
R (v4.3.1.)
Seurat (v.5.0.2)
Signac (v.1.12.9004)
chromVAR (v1.22.1)
Monocle3 (v2.28.0)
SlingShot (v2.8.0)
Premessa (v.0.3.4)
Scaffold (v.0.1.)
Marker enrichemnt modeling analysis (MEM) (v.0.1.1)
MATLAB (v.2023b)
Harmony (v.1.2.0)
Viridis (v.0.6.5)
ggplot2 (v.3.5.0)
scCustomize (v.2.1.2)
Triwise (v.0.99.5)
MACS2 (v2.2.9.1)
DESeq2
Pheatmap (v1.0.12)
Public datasets	NCBI GEO
Villani et al. Science, 2017	GSE94820
Haniffa et al., Immunity, 2012	GSE35457
Dutertre et al., Immunity, 2019	GSE132566
Caribelli et al., Cancer Cell, 2016	GSE75650
Nutt et al., Immunity, 2019	GSE121446
Liu et al., Sci. Immunol, 2022	EGAS00001005271
Chen et al., J. Exp. Med, 2019	E-MTAB-8498

## Sheet: Supplementary Table 6
SUPPLEMENTARY TABLE 6. Donor Demographics for Aging-Related pDC Analysis
Sequencing analysis (Figures 6a-c; Extended Data Figures 10a-b)
Group	Age	Sex	Race
Adult	30	F	White
Adult	25	M	White
Adult	27	F	Asian
Adult	26	F	White
Adult	24	M	Asian
Adult	27	M	Asian
Elderly	89	F	White
Elderly	73	M	Asian
Elderly	78	M	White
Elderly	76	M	N/A
Elderly	77	F	White
Elderly	74	F	Asian
CyTOF Analysis (Figures 6d-h; Extended Data Figures 10c)
Group	Age	Sex	Race
Adult	27	F	Asian
Adult	32	F	Hispanic_Latino
Adult	40	M	White
Adult	39	F	White
Adult	41	M	White
Adult	28	M	White
Elderly	68	M	Asian
Elderly	74	M	White
Elderly	77	M	White
Elderly	68	M	White
Elderly	64	F	White
Elderly	62	M	White
Flow cytometry Analysis Cohort 1 (Figure 6i)
Group	Age	Sex	Race
Adult	25	F	Hispanic_Latino
Adult	26	F	Asian
Adult	29	F	White
Adult	31	F	Pac Islander
Adult	34	F	White
Adult	40	F	White
Elderly	65	F	Hispanic_Latino
Elderly	65	M	Asian
Elderly	66	F	White
Elderly	67	F	Asian
Elderly	69	M	White
Elderly	70	F	Asian
Elderly	70	F	White
Elderly	71	M	White
Elderly	72	M	Asian
Flow cytometry Analysis Cohort 2 (Extended Data Figure 10d)
Group	Age	Sex	Race
Adult	27	M	Asian
Adult	27	F	Asian
Adult	32	F	Hispanic_Latino
Adult	40	M	White
Adult	39	F	White
Adult	41	M	White
Adult	28	M	White
Elderly	68	M	Asian
Elderly	74	M	White
Elderly	72	F	White
Elderly	77	M	White
Elderly	68	M	White
Elderly	64	F	White
Elderly	62	M	White
Elderly	78	F	White
Elderly	68	F	White
Elderly	73	M	White
