# Supplementary material for: TNF and type I interferon crosstalk controls the fate and function of plasmacytoid dendritic cells
Source: Nat Immunol. 2025 Aug 12;26(9):1540–52. doi: 10.1038/s41590-025-02234-3 (PMC12396960; doi:10.1038/s41590-025-02234-3)
Supplement: Supplementary file 4 — Statistical source data. [file 41590_2025_2234_MOESM4_ESM.xlsx]

## Sheet: Fig.2m
Source Data Fig.2m. Conversion of Day 4 Sorted Cells After CD40L or Medium Restimulation
	Sorted as:	pDC			itDC			icDC2
	Phenotype after re-culture with CD40L+IL-3:	pDC	itDC	icDC2	pDC	itDC	icDC2	pDC	itDC	icDC2
	Experiment 1	92.5	4.96	2.44	4.39	17.6	77.9	3.36	1.17	95.5
	Experiment 2	69.6	11	19.4	26.6	27.1	46.3	2.41	0.22	97.4
	Experiment 3	51.5	37.2	11.2	4.32	84	11.7	5.6	4.8	89.6
	Experiment 4	85.5	5.18	8.85	*			10.2	1.43	88.4
	Experiment 5	65.1	28	5.91	11	51.5	37.1	3.9	1.18	94.8
	Phenotype after re-culture with IL-3:	pDC	itDC	icDC2	pDC	itDC	icDC2	pDC	itDC	icDC2
	Experiment 1	74.2	22.7	1.96	10.4	50.9	38.3	3.21	1	95.7
	Experiment 2	59.5	16	24.1	1.64	31.4	67	1.6	0	98.4
	Experiment 3	87.6	14.1	1.62	4.35	17.4	73.9	0	5.13	92.3
	Experiment 4	78.9	19.8	1.22	7.21	75.2	17.6	2	2.2	95.6
	* Insufficient itDC recovery for cell sorting

## Sheet: Fig.2n
Source Data Fig.2n. Proliferation of CD40L-stimulated cells
	% cell state
	time point	day 2			day 4			day 6
	cell state	pDC	itDC	icDC2	pDC	itDC	icDC2	pDC	itDC	icDC2
	Experiment 1	50.6	4.86	14.7	28	11.9	35.5	23.2	10.6	44.3
	Experiment 2	18.7	23	12	16.3	25.1	6.22	10.7	23.7	31.8
	Experiment 3	36.2	14.9	10.9	25.7	24.2	15.5	19.9	28.7	15.2
	% KI67+ cells
	time point	day 2			day 4			day 6
	cell state	pDC	itDC	icDC2	pDC	itDC	icDC2	pDC	itDC	icDC2
	Experiment 1	0	35.5	15.5	0.32	70.8	24.8	2.38	21	3
	Experiment 2	0.42	11.6	10.1	0.82	25.1	20.6	0	13.9	3.63
	Experiment 3	0.48	6.85	5.71	4.07	16.3	5.94	4.36	11.9	7.02
	% CTVlow cells
	time point	day 2			day 4			day 6
	cell state	pDC	itDC	icDC2	pDC	itDC	icDC2	pDC	itDC	icDC2
	Experiment 1	0.047	0	0.32	3.24	79.2	59.9	2.96	93.5	92.4
	Experiment 2	0	0.11	0	2.79	46.1	42.9	4.63	89.2	85
	Experiment 3	0.13	0	0.22	12.4	34.7	27.9	44.8	62.6	72.3

## Sheet: Fig.2p
Source Data Fig.2p. Cellular States Following Single-Cell Differentiation Assay
	DONOR1			Cell state (%)				DONOR 2			Cell state (%)				DONOR 3			Cell state (%)				DONOR 4			Cell state (%)
	#pDCs CFSE+ plated	#pDCs CTV+ plated	#CTV recovered cells	pDC	itDC	icDC2		#pDCs CFSE+ plated	#pDCs CTV+ plated	#CTV recovered cells	pDC	itDC	icDC2		#pDCs CFSE+ plated	#pDCs CTV+ plated	#CTV recovered cells	pDC	itDC	icDC2		#pDCs CFSE+ plated	#pDCs CTV+ plated	#CTV recovered cells	pDC	itDC	icDC2
	5000	1	3	33.3	0	66.7		5000	1	3	0	33.3	66.7		5000	1	1	100	0	0		5000	1	0	0	0	0
	5000	1	1	100	0	0		5000	1	1	100	0	0		5000	1	0	0	0	0		5000	1	0	0	0	0
	5000	1	1	100	0	0		5000	1	0	0	0	0		5000	1	0	0	0	0		5000	1	0	0	0	0
	5000	1	1	100	0	0		5000	1	0	0	0	0		5000	1	0	0	0	0		5000	1	0	0	0	0
	5000	1	0	0	0	0		5000	1	0	0	0	0		5000	1	0	0	0	0		5000	1	0	0	0	0
	5000	10	6	66.7	16.7	16.7		5000	10	1	100	0	0		5000	1	0	0	0	0		5000	1	0	0	0	0
	5000	10	4	75	25	0		5000	10	3	0	66.7	33.3		5000	10	6	16.7	83.3	0		5000	1	0	0	0	0
	5000	10	5	40	0	60		5000	10	4	25	25	50		5000	10	9	11.1	66.7	22.2		5000	10	2	50	50	0
	5000	10	2	0	0	100		5000	10	4	25	50	25		5000	10	3	66.7	33.3	0		5000	10	2	50	0	50
	5000	10	0	0	0	0		5000	10	3	0	100	0		5000	10	3	33.3	33.3	33.3		5000	10	1	0	100	0
	5000	100	53	56.6	5.66	37.7		5000	100	30	33.3	40	26.7		5000	10	1	100	0	0		5000	10	4	75	0	25
	5000	100	41	39	19.5	41.5		5000	100	27	51.9	40.7	7.41		5000	10	3	33.3	33.3	33.3		5000	10	1	0	100	0
	5000	100	41	65.9	12.2	22		5000	100	26	30.8	26.9	42.3		5000	100	35	42.9	34.3	22.9		5000	10	0	0	0	0
	5000	100	59	50.8	22	27.1		5000	100	27	22.2	44.4	33.3		5000	100	36	33.3	33.3	33.3		5000	100	7	28.6	42.9	28.6
	5000	100	49	51	6.12	42.9		5000	100	19	52.6	26.3	21.1		5000	100	36	44.4	44.4	11.1		5000	100	4	25	75	0
	5000	1000	445	58.2	14.8	27		5000	1000	300	31.3	41.7	27		5000	100	34	41.2	23.5	35.3		5000	100	5	40	60	0
	5000	1000	490	65.9	10.6	23.5		5000	1000	223	27.8	46.6	25.6		5000	100	36	30.6	52.8	16.7		5000	100	7	42.9	57.1	0
	5000	1000	465	74.8	8.82	16.3		5000	1000	297	46.8	40.7	12.5		5000	100	28	25	46.4	28.6		5000	100	9	22.2	33.3	44.4
	5000	1000	516	59.9	7.95	32.2		5000	1000	203	36.5	44.8	18.7		5000	1000	354	41.8	35.3	22.9		5000	1000	170	21.2	55.3	23.5
	5000	1000	405	60.7	9.38	29.9		5000	1000	207	29.5	44.9	25.6		5000	1000	333	42.3	32.1	25.5		5000	1000	153	15.7	69.9	14.4
	5000	5000	2443	60.7	9.99	29.3		5000	5000	1084	40.6	35.1	24.3		5000	1000	353	34.6	41.1	24.4		5000	1000	142	22.5	56.3	21.1
	5000	5000	2095	60.9	12.5	26.6		5000	5000	1048	33.7	37.2	29.1		5000	1000	350	39.4	38.6	22		5000	1000	146	30.1	43.2	26.7
	5000	5000	1665	66.4	7.93	25.7		5000	0	0	43.3	28.3	28.5		5000	1000	304	44.4	30.9	24.7		5000	1000	145	26.9	52.4	20.7
	5000	0	0	65.7	10.1	24.2									5000	0	0	31.4	40.4	28.1		5000	5000	650	39.8	35.4	24.8
																						5000	5000	781	37.4	40.8	21.8
																						5000	0	0	41.4	36.1	22.5
