# Supplementary material for: TNF and type I interferon crosstalk controls the fate and function of plasmacytoid dendritic cells
Source: Nat Immunol. 2025 Aug 12;26(9):1540–52. doi: 10.1038/s41590-025-02234-3 (PMC12396960; doi:10.1038/s41590-025-02234-3)
Supplement: Supplementary file 5 — Statistical source data. [file 41590_2025_2234_MOESM5_ESM.xlsx]

## Sheet: Fig.3b
Source Data Fig.3b. Circularity index
		1. pDC_day6	2. itDC_day6	3. icDC2_day6	4. pDC_day0	6. cDC2_day0
		0.834	0.79	0.383	0.866	0.786
		0.869	0.801	0.355	0.884	0.726
		0.718	0.774	0.434	0.887	0.811
		0.886	0.78	0.369	0.887	0.819
		0.84	0.811	0.323	0.877	0.522
		0.757	0.793	0.82	0.901	0.387
		0.895	0.789	0.242	0.857	0.824
		0.847	0.67	0.172	0.857	0.505
		0.876	0.734	0.59	0.899	0.603
		0.881	0.781	0.678	0.821	0.847
		0.813	0.715	0.272	0.766	0.766
		0.883	0.808	0.203	0.812	0.775
		0.837	0.809	0.182	0.852	0.62
		0.54	0.829	0.3	0.9	0.809
		0.865	0.582	0.374	0.869	0.745
		0.757	0.764	0.356	0.884	0.862
		0.786	0.754	0.544	0.822	0.633
		0.881	0.819	0.807	0.899	0.735
		0.84	0.826	0.748	0.818	0.602
		0.74	0.829	0.601	0.815	0.645
		0.694	0.778	0.442	0.745	0.674
		0.704	0.568		0.767	0.323
		0.828	0.756		0.798	0.702
		0.882	0.689		0.821	0.753
		0.78	0.76		0.808	0.68
		0.837	0.515			0.708
		0.858				0.685
		0.834				0.854
		0.785				0.418
		0.672				0.512
		0.649				0.861
		0.835				0.274
		0.564
		0.72
		0.341
		0.864
		0.893
		0.876
		0.453
		0.787
		0.481
		0.875
		0.873

## Sheet: Fig.3e
Source Data Fig.3e. IFNα Secretion Following CpG-A Stimulation
	pDC	icDC2
Experiment 1	1.7385	0.000244
Experiment 2	1.8419	0.058
Experiment 3	3.65733	0.366993
Experiment 4	6.58733	0.752433
Experiment 5	9.48667	0.535704

## Sheet: Fig.3g
Source Data Fig.3g. Antigen Uptake and Processing by Day 4 Cultured Cells
	Apoptotic autologous
		pDC	itDC	icDC2
	Experiment 1	3.76	3.76	24.1
	Experiment 2	2.36	3	32
	Experiment 3	1.08	13.58	20.4
	Experiment 4	8.23	11.67	26.9
	Experiment 5	34.61	32.64	61.8
	Apoptotic xenogenic
		pDC	itDC	icDC2
	Experiment 1	3.73	6.58	17.22
	Experiment 2	1.7	6.3	21.2
	Experiment 3	4.7	11.6	18.7
	Experiment 4	22.55	33.55	46.45
	Experiment 5	12.48	21.95	23.1
	S. aureus
		pDC	itDC	icDC2
	Experiment 1	7.8	23.11	40.47
	Experiment 2	1.45	4.36	11.4
	Experiment 3	0.72	1.47	7.35
	Experiment 4	0.64	8.44	22.7
	Experiment 5	11.79	19	37.86
	Experiment 6	3.15	26.1	36.6
	DQ-OVA
		pDC	itDC	icDC2
	Experiment 1	23	38.2	37.42
	Experiment 2	33	48.68	39.52
	Experiment 3	15.5	46.8	32.29
	Experiment 4	21.7	54.15	29.58
	Experiment 5	5.74	22.3	23.25

## Sheet: Fig.3h
Source Data Fig.3h. Antigen Uptake by Freshly Isolated pDCs and cDC2s
	S. aureus
		pDC	cDC2
	Experiment 1	3.8	38.3
	Experiment 2	3.49	43.44
	Experiment 3	0.89	51.96
	Experiment 4	0.62	44.29

## Sheet: Fig.3j
Source Data Fig.3j. Priming of Autologous Naïve T Cells by Day 4 Cultured Cells
	% CFSElow
		T cells alone	pDC	icDC2
	Experiment 1	0.44	16.2	27.8
	Experiment 2	0.41	0.63	16.5
	Experiment 3	0.5	2.74	4.72
	Experiment 4	1.26	19.1	33.2
	Experiment 5	0.2	5.47	12
	%CD25+
		pDC	icDC2
	Experiment 1	10.3	25.2
	Experiment 2	0.13	1.41
	Experiment 3	1.02	3.39
	Experiment 4	17	30
	Experiment 5	2.28	9.34

## Sheet: Fig.3k
Source Data Fig.3k. Priming of Autologous Naïve T Cells by Freshly Isolated pDCs and cDC2s
	% CFSElow
		T cells alone	pDC	cDC2
	Experiment 1	0.305	0.3	11.93
	Experiment 2	0.26	0.27	13.05
	Experiment 3	0.32	0.82	18.11
	%CD25+
		pDC	cDC2
	Experiment 1	0.15	11.7
	Experiment 2	0.059	12.8
	Experiment 3	0.46	17.8

## Sheet: Fig.3l
Source Data Fig.3l. Protein Expression in Day 4 Cultured Cells
	% CCR7+
		pDC	itDC	icDC2
	Experiment 1	29.3	22.2	41.7
	Experiment 2	36.2	28.3	54.2
	Experiment 3	39.1	9.31	60.1
	Experiment 4	46.9	9.48	43.4
	Experiment 5	33.5	5.42	56
	Experiment 6	17.9	20.7	57.6
	Experiment 7	35.6	17.8	38.4
	Experiment 8	29.2	39.8	56
	Experiment 9	31.6	12.1	31.6
	Experiment 10	4.75	51.6	43.5
	Experiment 11	8.26	72.7	59.5
	Experiment 12	31.9	20.4	60.1
	Experiment 13	33.5	30	38.6
	% CCR2+
		pDC	itDC	icDC2
	Experiment 1	52.5	59.6	23.4
	Experiment 2	59.4	55.4	32.8
	Experiment 3	45	53	10.1
	Experiment 4	43.5	70.7	30.6
	Experiment 5	14.5	19.3	5.27
	Experiment 6	71.8	48	15
	Experiment 7	49	45.2	19.2
	Experiment 8	66.9	61.3	31.9
	Experiment 9	55	61.6	31.3
	Experiment 10	94	38.4	24
	Experiment 11	79.8	14.7	21.5
	Experiment 12	69.1	70.4	11.5
	Experiment 13	52	21.6	14.4

## Sheet: Fig3.m
Source Data Fig.3m. Migration Capacity of Day 4 Cultured Cells
		Medium		CCL2		CCL19 + CCL21
		insert	receiver	insert	receiver	insert	receiver
	Experiment 1	97.02	2.98	67.23	32.77	71.62	28.38
	Experiment 2	91.08	8.92	71.18	28.82	72.63	27.37
	Experiment 3	89.57	10.43	80.22	19.78	71.12	28.88
	Experiment 4	95.88	4.12	87.25	12.75	71.08	28.92
	Experiment 5	95.72	4.28	82.8	17.2	68.01	31.99
	Experiment 6	94.81	5.19	82.65	17.35	84.47	15.53
		Medium			CCL2			CCL19 + CCL21
		pDC	itDC	icDC2	pDC	itDC	icDC2	pDC	itDC	icDC2
	Experiment 1	1.51	1.04	6.65	43.98	16.95	14	18.24	47.55	47.8
	Experiment 2	2.68		18.52	32.21		18.84	18.86		32.16
	Experiment 3	1.74	17.77	17.29	22.03	23.15	15.66	29.84	24.18	33.36
	Experiment 4	1.86	3.49	6.22	24.68	5.88	10.5	14.73	36.97	34.65
	Experiment 5	1.07	6.6	8.43	19.89	22.55	11.34	19.66	31.33	60.24
	Experiment 6	0.87	11.26	9.16	29.85	10.42	8.77	9.62	20.25	18.47
