# Supplementary material for: TNF and type I interferon crosstalk controls the fate and function of plasmacytoid dendritic cells
Source: Nat Immunol. 2025 Aug 12;26(9):1540–52. doi: 10.1038/s41590-025-02234-3 (PMC12396960; doi:10.1038/s41590-025-02234-3)
Supplement: Supplementary file 6 — Statistical source data. [file 41590_2025_2234_MOESM6_ESM.xlsx]

## Sheet: Fig.4m
Source Data Fig.4m. pDC-to-icDC2 Conversion Under TNF/IFN-α Conditions
		CD40L	CD40L + IFNα
	Experiment 1	12.3	1.58
	Experiment 2	22.1	5.13
	Experiment 3	38.2	7.54
	Experiment 4	18.6	5.42
	Experiment 5	17.7	1.75
	Experiment 6	17.2	2.85
	Experiment 7	20.6	1.62
		Medium (Control)	IFNα	TNF	TNF + IFNα
	Experiment 1	17.1	1.33	13.6	1.52
	Experiment 2	12.3	2.83	38.7	13.3
	Experiment 3	21.5	0.72	43.8	31.8
	Experiment 4	26.5	4.61	44.5	12.8
	Experiment 5	9.22	2.89	29.5	11.4
	Experiment 6	8.44	0.96	21.1	2.38
	Experiment 7	11.3	0.99	33.6	2.72

## Sheet: Fig. 4n
Source Data Fig.4n. TNF and IL-8 Secretion in Day 2 Cultures
	TNF
		Medium	CD40L
	Experiment 1	1685.69	1468.46
	Experiment 2	2214.74	1546.21
	Experiment 3	1635.19	2030.37
	Experiment 4	1329.79	2286.88
	Experiment 5	1540.6	2126.57
	Experiment 6	1990.3	7865.94
	Experiment 7	3271.33	8916.98
	Experiment 8	2013.48	3726.38
	Experiment 9	755.545	1139.52
	Experiment 10	851.191	1545.96
	Experiment 11	1429.55	2287.4
	IL-8
		Medium	CD40L
	Experiment 1	21058	43981
	Experiment 2	20183	46881
	Experiment 3	3604	5995
	Experiment 4	4621	2614
	Experiment 5	5924	13419
	Experiment 6	10921	25644
	Experiment 7	122606	259355
	Experiment 8	284029	546085
	Experiment 9	19279.1	16030.3
	Experiment 10	119194	107437
	Experiment 11	56242.1	100010

## Sheet: Fig. 4o
Source Data Fig. 4o. Percentage of icDC2s in Day 2 Cultures
		CD40L + Control Ab	CD40L + anti-TNFR1 & 2
	Experiment 1	15.5	4.51
	Experiment 2	10.4	6.57
	Experiment 3	10.2	2.74
	Experiment 4	31.9	5.7
	Experiment 5	31.9	11.7
	Experiment 6	18.4	5.43
		CD40L + Control Ab	CD40L + anti-TNFR1
	Experiment 1	10.2	4.14
	Experiment 2	31.9	8.1
	Experiment 3	31.9	23.2
	Experiment 4	18.4	3.82
		CD40L + Control Ab	CD40L + anti-TNFR2
	Experiment 1	10.2	4.6
	Experiment 2	31.9	21.6
	Experiment 3	31.9	25.4
	Experiment 4	18.4	18.7

## Sheet: Fig. 4p
Source Data Fig. 4p. Percentage of TCF4^high and IRF8^high Cells in Day 2 Cultures
	%TCF4^high
		TNF	CD40L + Control Ab	CD40L + anti-TNFR1 & 2
	Experiment 1	22.4	44.7	80.3
	Experiment 2	40.5	39.4	83.9
	Experiment 3	21.2	43.5	73.6
	%IRF8^high
		TNF	CD40L + Control Ab	CD40L + anti-TNFR1 & 2
	Experiment 1	29.2	53	88.6
	Experiment 2	44.7	38.9	91.1
	Experiment 3	26.9	47.5	80.4

## Sheet: Fig. 4q
Source data Fig. 4q. Percentage of icDC2s in Day 2 Cultures
		Medium	TNF 2ng/ml	TNF 20ng/ml	TNF 200ng/ml	TNF 2000ng/ml
	Experiment 1	14.4	26.8	22.7	24	25.8
	Experiment 2	4.98	16.7	19.9	21.5	18.3
	Experiment 3	13.2	38.5	38.6	36.6	39.7
	Experiment 4	12.2	25.6	22.7	24.2	25.5

## Sheet: Fig. 4r
Source data Fig. 4r. Percentage of icDC2s in Day 4 Cultures
		Medium	TNF 200 ng/ml	TNF 2000ng/ml
	Experiment 1	20.7	36.8	41
	Experiment 2	14.4	53.4	50.4
	Experiment 3	38.6	50.4	39.3
	Experiment 4	14.8	40.8	45.4
	Experiment 5	22.1	33.1	39.9
	Experiment 6	31.9	32.1	35.5
	Experiment 7	5.85	26.1	24.5
	Second TNF dose added at Day 2
		Medium	TNF 200 ng/ml	TNF 2000ng/ml
	Experiment 1	25.4	35.8	39.2
	Experiment 2	9.83	47.8	37.4
	Experiment 3	27.7	31.7	43.1
	Experiment 4	8.92	29	36.4
	Experiment 5	21.9	29.8	36.2

## Sheet: Fig. 4s
Source Data Fig.4s. Correlation Between TNFR1/TNFR2 Expression and icDC2 Frequencies
		% icDC2	% TNFR1
	Experiment 1	20.9	27.3
	Experiment 2	6.91	8.99
	Experiment 3	20.7	13.6
	Experiment 4	14.9	8.27
	Experiment 5	19.8	25.3
	Experiment 6	26.5	25.5
	Experiment 7	25.5	31.3
	Experiment 8	19.8	15.8
		% icDC2	% TNFR2
	Experiment 1	25.5	62
	Experiment 2	19.8	82.9
	Experiment 3	34	87.2
	Experiment 4	27.1	76.2
	Experiment 5	27.5	82.5

## Sheet: Fig. 4t
Source Data Fig.4t. Percentage of each cellular state after re-culture with IFNa
	Sorted as:	pDC			itDC			icDC2
	Phenotype after re-culture with IFN:	pDC	itDC	icDC2	pDC	itDC	icDC2	pDC	itDC	icDC2
	Experiment 1	55.7	37.4	6.9	13	40.6	58	1.23	0.88	97.9
	Experiment 2	83.2	13.2	3.54	1.13	51.6	35.4	3.34	0.78	95.9
	Experiment 3	94.1	3.71	2.07	*			3.08	0.42	96.4
	Experiment 4	82.3	15.9	1.78	6.61	80.3	13.1	3.89	1.51	94.6
	* Insufficient itDC recovery for cell sorting

## Sheet: Fig. 4u
Source Data Fig.4u. Frequency of TNFR1⁺ and TNFR2⁺ Cells in Day 2 Cultures
	%TNFR1+
		CD40L	CD40L + IFNa
	Experiment 1	16.5	8.41
	Experiment 2	14.4	10.6
	Experiment 3	13.7	11.1
	Experiment 4	9.21	6.49
	Experiment 5	27	16.4
	Experiment 6	4.8	3.3
	%TNFR2+
		CD40L	CD40L + IFNa
	Experiment 1	38.9	16.5
	Experiment 2	56.1	41.9
	Experiment 3	61.1	52.8
	Experiment 4	78.4	48.2
	Experiment 5	67.2	54.4

## Sheet: Fig. 4v
Source Data Fig. 4v. Percentage of TCF4^high and IRF8^high Cells in Day 4 Cultures
	%TCF4^high
		CD40L	CD40L + IFNa
	Experiment 1	38.6	66.2
	Experiment 2	66.5	73.1
	Experiment 3	75.1	88
	Experiment 4	44.4	76.8
	%IRF8^high
		CD40L	CD40L + IFNa
	Experiment 1	41.6	70.6
	Experiment 2	64.9	75.3
	Experiment 3	79.9	87
	Experiment 4	65.9	85.1
