# Supplementary material for: TNF and type I interferon crosstalk controls the fate and function of plasmacytoid dendritic cells
Source: Nat Immunol. 2025 Aug 12;26(9):1540–52. doi: 10.1038/s41590-025-02234-3 (PMC12396960; doi:10.1038/s41590-025-02234-3)
Supplement: Supplementary file 7 — Statistical source data. [file 41590_2025_2234_MOESM7_ESM.xlsx]

## Sheet: Fig. 6i
Source Data Fig.6i. gMFI of TCF4 and IRF8 in Adult and Elderly Donors
	TCF4
	Adult	Elderly
	18440	13158
	17552	12850
	18395	10801
	18701	10196
	16733	9550
	14317	6852
		11104
		13906
		9724
	IRF8
	Adult	Elderly
	18427	13436
	15473	13686
	16601	13508
	18468	13215
	15419	12799
	15939	13288
		15429
		15685
		12507

## Sheet: Fig. 6j
Source Data Fig. 6j. Frequency of circulating pDCs
	Adult	Elderly
	1700	1400
	5030	1110
	3220	1080
	1160	2220
	2900	665
	899	1920
	3470	1640
	5950	998
	1310	2340
	998	252
		903
		974
		642
		402
		1340
		933
		781
		575

## Sheet: Fig. 6k
Source Data Fig. 6k. pDC-to-icDC2 Conversion in Adult and Elderly Donors
	Adult	Elderly
	33.5	45.1
	36.3	34.2
	31.8	40
	25.4	34.7
	21.3
	26.2
	32.8
	23.4
	30.7

## Sheet: Fig. 6l
Source Data Fig. 6l. Antigen Uptake and DQ-OVA Processing in Day 4 Cultures
	Live xenogeneic
		Adult	Elderly
		15.55	63.29
		7.64	60.19
		15.06	49.61
		18.95	32.9
		23.17
		17.87
	Apoptotic xenogeneic
		Adult	Elderly
		6.77	42.72
		12.36	38.2
		11.03	40.7
		32.12	39.97
		18.03
	S. aureus
		Adult	Elderly
		19.27	38.02
		5.03	51.82
		2.73	48.97
		10.7	24.08
		20.96
		29.2
	DQ-OVA
		Adult	Elderly
		18.152	21.35
		39.66	28.87
		26.61	29.72
		32.59	19.73
		14.841
