# Supplementary material for: TNF and type I interferon crosstalk controls the fate and function of plasmacytoid dendritic cells
Source: Nat Immunol. 2025 Aug 12;26(9):1540–52. doi: 10.1038/s41590-025-02234-3 (PMC12396960; doi:10.1038/s41590-025-02234-3)
Supplement: Supplementary file 8 — Statistical source data. [file 41590_2025_2234_MOESM8_ESM.xlsx]

## Sheet: Extended Data Fig.2d
Source Data Extended Data Fig.2d. Cell Recovery Over Time Following CD40L Stimulation
		Day 2	Day 4	Day 6
	Experiment 1	60.18	69.27	45.63
	Experiment 2	59.29	47.33	34.74
	Experiment 3	28.23	39.42	30.44
	Experiment 4	37.08	37.61	25.84
	Experiment 5	50.14	51.16	48
	Experiment 6	50.91	40.19	24.25
	Experiment 7	44.12	34.81	26.16
