# Supplementary material for: TNF and type I interferon crosstalk controls the fate and function of plasmacytoid dendritic cells
Source: Nat Immunol. 2025 Aug 12;26(9):1540–52. doi: 10.1038/s41590-025-02234-3 (PMC12396960; doi:10.1038/s41590-025-02234-3)
Supplement: Supplementary file 9 — Statistical source data. [file 41590_2025_2234_MOESM9_ESM.xlsx]

## Sheet: Extended Data Fig.3a
Source Data Extended Data Fig.3a. Percentage of Cellular States During CD40L Culture
		pDC			itDC			icDC2
		Day 2	Day 4	Day 6	Day 2	Day 4	Day 6	Day 2	Day 4	Day 6
	Experiment 1	49.3	47.5		27.2	23.6		25.3	30.7
	Experiment 2	70.9	54.3	36.8	15	19.6	14.2	14.1	26.2	48.1
	Experiment 3	80.9			9.65			9.41
	Experiment 4	46.1			32.7			21.3
	Experiment 5	54.3			35			10.5
	Experiment 6	62.3			25.6			11.8
	Experiment 7	37.6	44.5		52.2	32		10.1	25.5
	Experiment 8	49.1	28.6	19.7	20	19	20.8	24.5	46.3	49.5
	Experiment 9	37.4	44.1	22.5	24.4	21.1	23.4	29.3	29.1	46.7
	Experiment 10		55			9.27			24.5
	Experiment 11		52.9			14.3			32.8
	Experiment 12		58.5			23.4			17.4
	Experiment 13	40.7	31.7	29	15	21.3	16.6	20.9	44.1	53.3
	Experiment 14		42.3			19.3			31.2
	Experiment 15		42.7			16.5			34.4
	Experiment 16	28.8	21.9	20.2	34	44.8	42.8	25	23.4	28.1
	Experiment 17		33.2			37.2			12.6
	Experiment 18		28.9	21.2		33	22.4		22.6	33.6
	* Empty wells indicate conditions not tested for a given experiment (donor) due to insufficient cell recovery to support all conditions.

## Sheet: Extended Data Fig.3b
Source Data Extended Data Fig.3b. Cells per cluster in SMART-seq2 dataset
		Donor 1	Donor 2
	#5_pDC	51.65	48.35
	#6_tDC	42.86	57.14
	#1	47.33	57.02
	#2	55.32	44.68
	#3	50.85	49.15
	#4_proliferating cells	42.86	57.14

## Sheet: Extended Data Fig.3d
Source Data Extended Data Fig.3d. Phenotypic Characterization of Day 4 Cultured Cells
	CD45RA					HLADR
		pDC	itDC	icDC2			pDC	itDC	icDC2
	Experiment 1	1	1.015	0.374		Experiment 1	1	1.0259	2.01258
	Experiment 2	1	1.11	0.81		Experiment 2	1	1.026	2.013
	Experiment 3	1	0.917	0.621		Experiment 3	1	1.052	2.318
	Experiment 4	1	0.559	0.524		Experiment 4	1	0.965686	1.51716
	Experiment 5	1	0.902	0.773		Experiment 5	1	0.905	1.481
	Experiment 6	1	0.758	0.621		Experiment 6	1	1.13333	1.86316
	Experiment 7	1	0.901948	0.772856		Experiment 7	1	0.99	2.06
	Experiment 8	1	0.757892	0.621189		Experiment 8	1	1.07559	1.63283
						Experiment 9	1	0.930851	2.55709
						Experiment 10	1	1.028	1.67
	CD123					Experiment 11	1	1.044	1.676
		pDC	itDC	icDC2		Experiment 12	1	0.894203	1.12685
	Experiment 1	1	0.59	0.42		Experiment 13	1	0.822	1.866
	Experiment 2	1	0.967	0.93		Experiment 14	1	1.29	1.816
	Experiment 3	1	0.634	0.385
	Experiment 4	1	0.4	0.418
	Experiment 5	1	0.488	0.349		CD205
	Experiment 6	1	0.816	0.675			pDC	itDC	icDC2
	Experiment 7	1	0.682	0.764		Experiment 1	1	1.06958	2.29423
	Experiment 8	1	0.471	0.432		Experiment 2	1	0.982073	1.58018
						Experiment 3	1	0.817987	2.65739
						Experiment 4	1	0.905003	1.20405
	BDCA2					Experiment 5	1	0.75	1.07
		pDC	itDC	icDC2		Experiment 6	1	0.858399	1.3562
	Experiment 1	1	1.23092	0.534958		Experiment 7	1	1.03097	1.73304
	Experiment 2	1	0.638492	0.475728
	Experiment 3	1	1.07599	0.789247
	Experiment 4	1	0.623108	0.564077		CD172a
	Experiment 5	1	1.21	0.66			pDC	itDC	icDC2
	Experiment 6	1	0.939	0.464		Experiment 1	1	1.18401	2.48089
	Experiment 7	1	0.516	0.413		Experiment 2	1	0.86	1.88
	Experiment 8	1	1.03571	0.592105		Experiment 3	1	0.711	1.426
	Experiment 9	1	0.735562	0.565957		Experiment 4	1	0.963	2.096
						Experiment 5	1	1.429	3.916
						Experiment 6	1	1.10807	2.11263
	BDCA4					Experiment 7	1	1.67145	2.70365
		pDC	itDC	icDC2
	Experiment 1	1	1.182	0.678
	Experiment 2	1	1.01	0.653
	Experiment 3	1	1.188	0.888		CLEC10A
	Experiment 4	1	0.662	0.62			pDC	itDC	icDC2
						Experiment 1	1	1	2.51
						Experiment 2	1	1.17505	2.32588
	LILRA4					Experiment 3	1	0.926966	3.9691
		pDC	itDC	icDC2		Experiment 4	1	1.72523	2.62897
	Experiment 1	35.3	41.8	8.65		Experiment 5	1	0.87	2.31
	Experiment 2	51.5	49.1	5.48		Experiment 6	1	1.015	2.11
	Experiment 3	75.7	33.1	3.25		Experiment 7	1	0.81	3.082
	Experiment 4	56	51.2	2.93
	Experiment 5	46.8	27.7	2.95
						CD86
							pDC	itDC	icDC2
	CD62L					Experiment 1	1	0.995	2.107
		pDC	itDC	icDC2		Experiment 2	1	1.2838	2.4097
	Experiment 1	38.2	43.2	8.76		Experiment 3	1	1.24247	1.82726
	Experiment 2	56.8	54	11.7		Experiment 4	1	0.849383	2.87407
	Experiment 3	78.6	37.8	1.79		Experiment 5	1	1.67	7.2
	Experiment 4	71.7	57.9	10.3		Experiment 6	1	1.59102	3.48804
	Experiment 5	74.4	39.8	6.96		Experiment 7	1	1.13122	4.00159
						CD80
							pDC	itDC	icDC2
						Experiment 1	1	1.50248	2.00743
						Experiment 2	1	1.43992	2.0155
						Experiment 3	1	1.00593	2.06785
						Experiment 4	1	1.35	2.28
						Experiment 5	1	1.68995	2.25043
						Experiment 6	1	0.992801	1.70877
						CD40
							pDC	itDC	icDC2
						Experiment 1	1	1.21186	2.68644
						Experiment 2	1	0.869942	2.49711
						Experiment 3	1	0.825	3.16071
						Experiment 4	1	1.03	2.38
						Experiment 5	1	1	2.221
						Experiment 6	1	2.681	2.018
