# Supplementary material for: TNF and type I interferon crosstalk controls the fate and function of plasmacytoid dendritic cells
Source: Nat Immunol. 2025 Aug 12;26(9):1540–52. doi: 10.1038/s41590-025-02234-3 (PMC12396960; doi:10.1038/s41590-025-02234-3)
Supplement: Supplementary file 10 — Statistical source data. [file 41590_2025_2234_MOESM10_ESM.xlsx]

## Sheet: Extended Data Fig. 4c
Source Data Extended Data Fig. 4c. Cellular States After 4 and 6 Days of Re-Culture with CD40L
	Sorted as:	pDC			itDC			icDC2
	Phenotype after re-culture Day-4:	pDC	itDC	icDC2	pDC	itDC	icDC2	pDC	itDC	icDC2
	Experiment 1	66.7	7.02	26	4.39	37.9	57.7	7.09	3.94	88.2
	Experiment 2	88.9	8.39	2.48	*			9.22	0.97	89.8
	Experiment 3	62	9.21	27.9	8.14	48.6	43.3	3.48	0	96
	Experiment 4	40.3	18	36	0	47.9	52.1	2.63	0	97.4
	Phenotype after re-culture Day-6:	pDC	itDC	icDC2	pDC	itDC	icDC2	pDC	itDC	icDC2
	Experiment 1	50.6	13.6	35.8	7.63	26.6	65.8	5	8.12	86.9
	Experiment 2	87.7	4.51	8.23	6.08	6.76	87.2	11.4	1.35	87.2
	Experiment 3	36.7	19.8	43.2	11.1	43.3	45.1	9.06	2.36	88.2
	* Insufficient itDC recovery for cell sorting

## Sheet: Extended Data Fig. 4f
Source Data Extended Data Fig. 4f. Cell State and Apoptosis Dynamics Over Time
	Cell State Over Time
		Day 1				Day 2				Day 4
		pDC	itDC	icDC2		pDC	itDC	icDC2		pDC	itDC	icDC2
	Experiment 1	49.2	44.7	5.85		53.1	25.3	21.4		15.1	41.4	42.4
	Experiment 2	20.7	68.6	8.11		12.1	61.2	24		7.17	58	33.3
	Experiment 3	88.5	7.72	3.5		35.3	9.04	54.2		35.3	9.04	54.2
	Experiment 4	51.8	44	4.09		57.9	22.5	19.5		41.6	23.5	34.8
	Experiment 5	26.1	64.9	7.38		25.2	50.3	24		11.9	50	37.9
	Experiment 6	20	68.3	7.36		30.3	15	53.3
	Experiment 7	22.5	70.4	6.64		37.4	35.1	25.3
	Experiment 8	33.8	59.2	4.74		25.7	19.9	53.7
	* Empty wells indicate conditions not tested for a given experiment (donor) due to insufficient cell recovery to support all conditions.
	Apoptosis Dynamics Over Time
		Day 1									Day 2								Day 4
		pDC	0.13	0.91	1.09	1.78	5.97	6.71	1.7	2.99	0.14	4.76	2.61	4.06	2.33	7	3.12	2.01	4.89	4.9	3.44	1.93	2.74
		itDC	0.19	2.02	1.65	1.52	1.67	3.26	1.41	1.96	0.29	0.99	3.47	5.18	1.9	0.44	1.86	1.96	2.85	2.18	3.31	3.81	3.99
		icDC2	6.86	6.23	35.2	17	20.3	13.4	11	7.31	1.78	5.04	4.05	5.83	6.04	9.01	9.15	3.86	8.28	5.35	7.4	9.05	4.19

## Sheet: Extended Data Fig. 4i
Source Data Extended Data Fig. 4i. Flow Cytometry Analysis of DC2 Marker (CD5) and DC3 Markers (CD14 and CD163) Expression in Day 4 Cultures
	CD5
		pDC	itDC	icDC2
	Experiment 1	10.8	9.28	63.8
	Experiment 2	5.7	9.31	51.8
	Experiment 3	3.79	16.3	32.8
	Experiment 4	18.1	29.4	49.4
	CD14
		pDC	itDC	icDC2
	Experiment 1	0	0	0.19
	Experiment 2	0	0	0.25
	Experiment 3	0	0	0.23
	Experiment 4	0.25	0.43	0.64
	CD163
		pDC	itDC	icDC2
	Experiment 1	0.85	0.74	5.2
	Experiment 2	0.77	0.71	4.87
	Experiment 3	0.25	0.79	0.7
	Experiment 4	0.13	0.85	1.01
