# Supplementary material for: TNF and type I interferon crosstalk controls the fate and function of plasmacytoid dendritic cells
Source: Nat Immunol. 2025 Aug 12;26(9):1540–52. doi: 10.1038/s41590-025-02234-3 (PMC12396960; doi:10.1038/s41590-025-02234-3)
Supplement: Supplementary file 11 — Statistical source data. [file 41590_2025_2234_MOESM11_ESM.xlsx]

## Sheet: Extended Data Fig.5a
Source Data Extended Data Fig.5a. Cell Area
		1. pDC_day6	2. itDC_day6	3. icDC2_day6	4. pDC_day0	6. cDC2_day0
		2.297	2.644	3.269	1.066	1.466
		1.973	3.004	3.559	1.454	1.682
		2.626	2.914	3.465	1.039	1.099
		1.94	2.626	2.35	1.459	1.831
		1.804	2.994	3.02	0.988	1.553
		1.735	1.998	2.239	1.055	1.574
		1.57	3.106	3.922	1.168	1.488
		1.716	4.271	4.359	1.124	1.49
		2.261	3.285	3.179	1.009	1.843
		2.097	2.682	2.724	0.982	1.453
		2.609	2.911	3.1	1.015	1.36
		1.414	3.126	3.915	1.142	1.357
		1.892	3.144	2.874	1.232	1.325
		2.338	2.657	2.686	1.067	1.523
		1.88	2.29	3.986	1.144	1.388
		1.157	3.015	3.491	1.074	1.667
		1.964	2.408	3.845	1.1	1.47
		2.254	2.553	3.291	1.02	1.237
		1.711	3	2.649	1.16	1.484
		2.578	2.907	3.302	1.13	2.483
		2.098	3.055	3.341	1.14	1.453
		2.183	3.592		1.26	1.301
		1.791	2.891		1.104
		1.434	3.295		1.061
		1.73	2.747		1.052
		1.924	3.077		1.3
		2.05			1.089
		2.485			1.137
		2.549
		2.357
		2.46
		2.914
		2.289
		1.848
		2.583
		1.616
		1.192
		1.457
		1.959
		2.235
		2.233
		2.238
		1.667

## Sheet: Extended Data Fig. 5c
Source Data Extended Data Fig.5c. Uptake of Autologous Antigen
		Apoptotic autologous (1:30)			Apoptotic autologous (1:300)
		pDC	itDC	icDC2	pDC	itDC	icDC2
	Experiment 1	10.64	5.63	20.34	3.76	3.76	24.1
	Experiment 2	0.53	2.04	7.78	2.36	3	32
	Experiment 3	2.76	6.88	17	1.08	13.58	20.4
	Experiment 4	3.87	3.89	14.23	8.23	11.67	26.9
	Experiment 5	10.33	11.74	28.95	34.61	32.64	61.8
		Live autologous (1:30)			Live autologous (1:300)
		pDC	itDC	icDC2	pDC	itDC	icDC2
	Experiment 1	0	0	0	0	0	0
	Experiment 2				0	1	7
	Experiment 3				0	0	1
	Experiment 4	1.11	0.26	3.7
	Experiment 5				6.87	11.3	9.72
	* Empty wells indicate conditions not tested for a given experiment (donor) due to insufficient cell recovery to support all conditions.

## Sheet: Extended Data Fig. 5d
Source Data Extended Data Fig.5d. Uptake of Xenogenic cells
		Apoptotic xenogenic (1:30)			Apoptotic xenogenic (1:300)
		pDC	itDC	icDC2	pDC	itDC	icDC2
	Experiment 1	0.58	2.66	5.38	3.73	6.58	17.22
	Experiment 2	0.46	1.92	2.53	1.7	6.3	21.2
	Experiment 3	0.64	3.73	5.22	4.7	11.6	18.7
	Experiment 4				22.55	33.55	46.45
	Experiment 5				12.48	21.95	23.1
		Live xenogenic (1:30)			Live xenogenic (1:300)
		pDC	itDC	icDC2	pDC	itDC	icDC2
	Experiment 1	1	2.68	5.12	10.2	21.1	25.82
	Experiment 2	0.22	0.2	0.87	2.3	6.1	22
	Experiment 3	1.72	10.56	17.27	10.8	18.24	30.61
	Experiment 4				7.29	20.57	28.36
	Experiment 5				11.48	26.18	33.73
	Experiment 6				14.13	21.25	21.3
	* Empty wells indicate conditions not tested for a given experiment (donor) due to insufficient cell recovery to support all conditions.

## Sheet: Extended Data Fig. 5e
Source Data Extended Data Fig.5e. Uptake of S.aureus
		50 mg/ml			100 mg/ml
		pDC	itDC	icDC2	pDC	itDC	icDC2
	Experiment 1	0	0	13.7	7.8	23.11	40.47
	Experiment 2	0	0.8	14.3	1.45	4.36	11.4
	Experiment 3	5.61	9.32	23.34	0.72	1.47	7.35
	Experiment 4	5.95	12.87	26.23	0.64	8.44	22.7
	Experiment 5	0.56	9.06	16	11.79	19	37.86
	Experiment 6				3.15	26.1	36.6
	* Empty wells indicate conditions not tested for a given experiment (donor) due to insufficient cell recovery to support all conditions.

## Sheet: Extended Data Fig. 5f
Source Data Extended Data Fig.5f. Antigen Processing (DQ-OVA)
		0.05 mg/ml			0.5 mg/ml
		pDC	itDC	icDC2	pDC	itDC	icDC2
	Experiment 1	0.31	0.12	0.85	23	38.2	37.42
	Experiment 2	2.73	8.17	11.66	33	48.68	39.52
	Experiment 3	2.43	23.44	22.52	15.5	46.8	32.29
	Experiment 4	3.98	28.3	19.45	21.7	54.15	29.58
	Experiment 5	0.066	1.32	3.23	5.74	22.3	23.25
