# Supplementary material for: TNF and type I interferon crosstalk controls the fate and function of plasmacytoid dendritic cells
Source: Nat Immunol. 2025 Aug 12;26(9):1540–52. doi: 10.1038/s41590-025-02234-3 (PMC12396960; doi:10.1038/s41590-025-02234-3)
Supplement: Supplementary file 12 — Statistical source data. [file 41590_2025_2234_MOESM12_ESM.xlsx]

## Sheet: Extemded Data Fig. 6d
Source Data Extended Data Fig.6d. Antigen Uptake and Processing in Freshly Isolated Dendritic Cell Subsets
	Xenogenic
		1:3				01:30:00				1:300
		pDC	tDC	cDC2	cDC1	pDC	tDC	cDC2	cDC1	pDC	tDC	cDC2	cDC1
	Experiment 1	0.42	12.5	28.52	5.11	0	37.14	55.28	28.2	2	31.4	42.54	28.88
	Experiment 2	0	23.65	46.433	29.13	0.35	48.2	52.59	42.9	0.79	46.45	48.03	31.37
	Experiment 3	0	18.2	29.44	9.6	0	32.01	52.07	14.33	0	37.61	42.77	20.67
	S.aureus
		100 mg/ml
		pDC	tDC	cDC2	cDC1
	Experiment 1	3.8	17.21	38.3	42.7
	Experiment 2	3.49	5.76	43.44	24.86
	Experiment 3	0.89	5.88	51.96	13.1
	Experiment 4	0.62	6.02	44.29	12.49
	DQ-OVA
		0.05 mg/ml				0.5 mg/ml
		pDC	tDC	cDC2	cDC1	pDC	tDC	cDC2	cDC1
	Experiment 1	9.32	90.38	45.6	11.4	23.1	93.6	68.8	32.7
	Experiment 2	13.8	96.88	56.8	14	25	98	69.1	24.3
	Experiment 3	7.43	70.23	22.08	4.17	19.8	96.11	54.58	21.83
