# Supplementary material for: TNF and type I interferon crosstalk controls the fate and function of plasmacytoid dendritic cells
Source: Nat Immunol. 2025 Aug 12;26(9):1540–52. doi: 10.1038/s41590-025-02234-3 (PMC12396960; doi:10.1038/s41590-025-02234-3)
Supplement: Supplementary file 13 — Statistical source data. [file 41590_2025_2234_MOESM13_ESM.xlsx]

## Sheet: Extened Data Fig. 7b
Source data Extended Data Fig. 7b. Frequency of TCF4^high Cells in Day 4 Cultures
		pDC	itDC	icDC2
	Experiment 1	62.8	64.5	6.47
	Experiment 2	58.8	86.2	27.4
	Experiment 3	78.8	80.5	44.5
	Experiment 4	85.3	63.8	13.7
