# Supplementary material for: TNF and type I interferon crosstalk controls the fate and function of plasmacytoid dendritic cells
Source: Nat Immunol. 2025 Aug 12;26(9):1540–52. doi: 10.1038/s41590-025-02234-3 (PMC12396960; doi:10.1038/s41590-025-02234-3)
Supplement: Supplementary file 14 — Statistical source data. [file 41590_2025_2234_MOESM14_ESM.xlsx]

## Sheet: Extended Data Fig 8a
Source data Extended Data Fig. 8a Percentage of icDC2s and Cell Recovery in Day 2 Cultures
	% icDC2
		Medium	IFNa 10U/ml	IFNa 100U/ml	IFNa 1000U/ml
	Experiment 1	14.4	9.05	7.74	4.06
	Experiment 2	13.2	12	9.59	7.43
	Experiment 3	12.2	6.08	2.23	0.72
	Experiment 4	16.2	10.2	6.6	3.09
	% Cell Recovery
		Medium	IFNa 10U/ml	IFNa 100U/ml	IFNa 1000U/ml
	Experiment 1	17.3	39.94	39.24	35.7
	Experiment 2	25.66	45.41	34.98	36.65
	Experiment 3	37.72	40.19	40.27	34.75
	Experiment 4	28.01	51.19	51.28	47.7

## Sheet: Extended Data Fig. 8b
Source data Extended Data Fig. 8b. Kinetics of TNF Secretion
		Day1	Day2	Day4
	Experiment 1	7142.54	1139.52	159.838
	Experiment 2	6720.5	8916.98	226.579
	Experiment 3	4043.69	1545.96	208.013
	Experiment 4	4321.82	2287.4	134.171
	Experiment 5	11532.5	3726.38
	Experiment 6		1468.46
	Experiment 7		1546.21
	Experiment 8		2030.38
	Experiment 9		2286.88
	Experiment 10		2126.57
	Experiment 11		7865.94

## Sheet:  Extended Data Fig. 8c
Source data Extended Data Fig. 8c. Percentage of icDC2s in Day 4 Cultures
		CD40L + Control Ab	CD40L + anti-TNFR1 & 2
	Experiment 1	43.7	20.2
	Experiment 2	19.9	15.9
	Experiment 3	17.8	4.84
	Experiment 4	31.6	27.8
	Experiment 5	35.1	5.53

## Sheet: Extended Data Fig 8d
Source data Extended Data Fig. 8d. Percentage of CD40⁺ Cells in the Culture Over Time
		Day 0	Day 1	Day 2	Day 4
	Experiment 1	1.1	73.5	77.9
	Experiment 2	2.1	80.7	83.9	72.6
	Experiment 3	4.8	76.7	84.2
	Experiment 4		56.4	64.9	76.1
	Experiment 5			59.1	65.7
	* Empty wells indicate conditions that were not tested for a given experiment (donor) due to insufficient cell recovery to support all experimental conditions.

## Sheet: Extended Data Fig. 8e
Source data Extended Data Fig. 8e. Percentage of CD40⁺ Cells After 4 Days of Culture
		CD40L + Control Ab	CD40L + anti-TNFR1 & 2
	Experiment 1	45.3	31.2
	Experiment 2	66.8	61
	Experiment 3	56.3	46.3
	Experiment 4	78.5	74.8

## Sheet: Extended Data Fig. 8f
Source data Extended Data Fig. 8f. Cell Recovery Following pDC Culture with Increasing TNF Concentrations
	Day-2 Culture
		Medium	TNF 2 ng/ml	TNF 20 ng/ml	TNF 200 ng/ml	TNF 2000ng/ml
	Experiment 1	17.3	32.87	35.09	26.33	30.15
	Experiment 2	37.61	38.38	44.2	45.44	42.54
	Experiment 3	25.66	36.67	38.59	36.84	33.2
	Experiment 4	37.72	43.08	45.06	47.97	47.02
	Day-4 Culture
		Medium	TNF 200 ng/ml	TNF 2000ng/ml
	Experiment 1	36.07	31.6	25.08
	Experiment 2	9.21	17.09	14.89
	Experiment 3	24.28	13.43	24.53
	Experiment 4	39.71	45.74	40.16
	Experiment 5	37.9	38.16	33.29
	Experiment 6	15.81	15.74	12.56
	Experiment 7	30.75	27.23	28.39
	Day-4 Culture with a second TNF dose added on day 2
		Medium	TNF 200 ng/ml	TNF 2000ng/ml
	Experiment 1	34.03	25.45	20.96
	Experiment 2	16.38	17.66	22.73
	Experiment 3	28.23	27.01	18.56
	Experiment 4	42.15	51.34	47.08
	Experiment 5	45.66	34.12	30.78

## Sheet: Extended Data Fig. 8g
Source data Extended Data Fig. 8h. Percentage of TNFR1⁺ and TNFR2⁺ Cells in Freshly Isolated pDCs
		TNFR1+	TNFR2+
	Experiment 1	17.45	42.21
	Experiment 2	20.1	71.2
	Experiment 2	23.76	82.58

## Sheet: Extended Data Fig. 8h
Source data Extended Data Fig. 8h. Percentage of icDC2 in day-4 cultures
		CD40L	CD40L + B18R	CD40 L + IFNa	CD40 L + IFNa + B18R
	Experiment 1	34.6	29.9	18.1	33.8
	Experiment 2	35.9	23.3	12.8	29.7
	Experiment 3	30.4	26.8	13.3	32.2

## Sheet: Extended Data Fig. 8j
Source data Extended Data Fig. 8j. Quantification of TNF and IL-8 Levels in Day 2 Cultures
	TNF
		CD40	CD40 + IFNa
	Experiment 1	1.3	3.8
	Experiment 2	9.4	6.6
	Experiment 3	18.3	17.1
	Experiment 4	1.6	2.6
	Experiment 5	1.2	4
	Experiment 6	6.1	6.6
	Experiment 7	9.3	7.9
	Experiment 8	13.4	17.2
	IL-8
		CD40	CD40 + IFNa
	Experiment 1	66.9396	29.7046
	Experiment 2	146.339	58.2019
	Experiment 3	669.578	146.75
	Experiment 4	120.318	42.1805
	Experiment 5	89.0452	51.4332
	Experiment 6	109.205	83.5996
	Experiment 7	207.878	152.408
	Experiment 8	90.0445	53.3078
