# Supplementary material for: TNF and type I interferon crosstalk controls the fate and function of plasmacytoid dendritic cells
Source: Nat Immunol. 2025 Aug 12;26(9):1540–52. doi: 10.1038/s41590-025-02234-3 (PMC12396960; doi:10.1038/s41590-025-02234-3)
Supplement: Supplementary file 15 — Statistical source data. [file 41590_2025_2234_MOESM15_ESM.xlsx]

## Sheet: Extended Data Fig. 10d
Source Data Fig. 10d. gMFI of TCF4 and IRF8 in Adult and Elderly Donors (see also Fig. 6i for data from an independent cohort).
	TCF4
	Adult	Elderly
	9929	9095
	9322	10675
	10578	7800
	9996	6502
	9513	6957
	7173	2877
		6281
		5136
	IRF8
	Adult	Elderly
	36372	30817
	32409	34414
	32800	30160
	35937	24978
	35421	21411
	25458	22289
		27280
		27085
